# Supplementary material for: Characteristics of Organellar Genomes and Nuclear Internal Transcribed Spacers in the Tertiary Relict Genus Dipelta and Their Phylogenomic Implications
Source: Front Genet. 2020 Sep 25;11:573226. doi: 10.3389/fgene.2020.573226 (PMC7545908; doi:10.3389/fgene.2020.573226)
Supplement: SUPPLEMENTARY TABLE A1 — List of species and their GenBank accession numbers in the study. [file Data_Sheet_2.xlsx]

## Sheet: Table A1
Table A1. List of species and their GenBank accession numbers included in the study.
Species	Codes	Plastome accession number	ITS accession number	Mitogenome accession number	Sampling location	Longitude and latitude
D. elegans_JZG1	1	MK733840	MK904837	MT345771	Nine-Village Valley, Sichuan	N33.19° E103.93°
D. elegans_JZG2	2	MK862111	MK904836	MT345770	Nine-Village Valley, Sichuan	N33.19° E103.93°
D. floribunda_HNFH	1	MK862108	MK875621	MT345769	Fenghuang, Hunan	N28.26° E109.50°
D. floribunda_SCGY	2	MK862107	MK875622	MT345768	Guangyuan, Sichuan	N32.53° E105.73°
D. floribunda_GSLX	3	MK862106	MK875624	MT345767	Lixian, Gansu	N33.69° E105.04°
D. floribunda_GSTS	4	MK746087	MK875623	MT345766	Tianshui, Gansu	N34.33° E106.14°
D. floribunda_GSWX	5	MK862110	MK875625	MT345765	Wenxian, Gansu	N32.85° E104.75°
D. floribunda_SXXY	6	MK862109	MK875620	MT345759	Xunyang, Shaanxi	N32.98° E109.58°
D. yunnanensis_YNDL	1	MK862103	MK875617	MT345758	Dali, Yunnan	N25.95° E100.39°
D. yunnanensis_GZLL	2	MK862102	MK875618	MT345764	Longli, Guizhou	N27.31° E106.91°
D. yunnanensis_YNHTX	3	MK002702	MK875616	MT345763	Shangri-la, Yunnan	N27.19° E100.05°
D. yunnanensis_YNKM	4	MK904838	MK875619	MT345762	Kunming, Yunnan	N26.02° E102.89°
D. yunnanensis_YNLJ	5	MK862104	MK875615	MT345761	Lijiang, Yunnan	N27.10° E100.18°
D. yunnanensis_SCYX	6	MK862105	MK875542	MT345760	Yuexi, Sichuan	N28.76° E102.45°
Kolkwitzia amabilis		NC_029874	EU240666
Triosteum pinnatifidum		NC_037952	AF265285
Lonicera japonica		NC_026839	EU240693
Sinadoxa corydalifolia		NC_032040	AJ419711
Adoxa moschatellina		NC_032040	AMU88194
Tetradoxa omeiensis		NC_034793	AJ419710
Guizotia abyssinica		NC_010601	KY397487
Chrysanthemum indicum				MH716014
Daucus carota				NC_017855

## Sheet: Table A2
Table A2. Features of plastomes,mitogenomes and ITS fragments in Dipelta species.
Individuals	D. elegans _JZG1	D. elegans _JZG2	D. floribunda _GSWX	D. floribunda _GSTS	D. floribunda _SXXY	D. floribunda _GSLX	D. floribunda _SCGY	D. floribund _HNFH	D. yunnanensis _YNKM	D. yunnanensis _YNDL	D. yunnanensis _YNLJ	D. yunnanensis _SCYX	D. yunnanensis _YNHTX	D. yunnanensis _GZLL
Codes	1	2	1	2	3	4	5	6	1	2	3	4	5	6
Chloroplast genome
Size (bp)	155263	155131	155114	155190	155502	155470	155387	155489	155747	155375	155395	155948	155359	155799
LSC (bp)	89712	84957	89671	89715	89575	89832	83733	89858	89637	89667	89609	89975	89467	89849
SSC (bp)	18964	18952	18982	18994	18990	18991	18989	18992	19117	19100	19015	18988	19098	18994
IR (bp)	23293	23248	23201	23240	23468	23323	23413	23319	23496	23304	23385	23492	23397	23478
Number of total genes	128	128	128	128	128	128	128	128	128	128	128	128	128	128
Number of protein coding genes	82(4)	82(4)	82(4)	82(4)	82(4)	82(4)	82(4)	82(4)	82(4)	82(4)	82(4)	82(4)	82(4)	82(4)
Number of tRNA genes	37(7)	37(7)	37(7)	37(7)	37(7)	37(7)	37(7)	37(7)	37(7)	37(7)	37(7)	37(7)	37(7)	37(7)
Number of rRNA genes	8(4)	8(4)	8(4)	8(4)	8(4)	8(4)	8(4)	8(4)	8(4)	8(4)	8(4)	8(4)	8(4)	8(4)
Overall GC content (%)	38.5	38.5	38.4	38.4	38.4	38.4	38.4	38.4	38.4	38.4	38.4	38.4	38.4	38.4
GC content of LSC (%)	36.5	36.5	36.5	36.5	36.5	36.5	36.5	36.5	36.4	36.5	36.5	36.5	36.5	36.5
GC content of SSC (%)	33.2	33.2	33.1	33.1	33.1	33.1	33.1	33.1	33	33.1	33.1	33.1	33.1	33.1
GC content of IR (%)	44.3	44.4	44.3	44.3	44.3	44.3	44.2	44.4	44.3	44.3	44.4	44.2	44.2	44.2
Mapped read number	424177	445928	355351	401034	613287	676734	794178	1048966	306667	342737	817425	847717	1172320	1134317
Sequencing depth	414.5	429	341.1	384.6	589.7	647.8	762.5	995.2	4303.9	327.7	781.1	803.7	1124.2	1085.6
Mitochondrial genome
Size (bp)	230803	233222	218040	221997	237021	231152	237501	239206	242194	229053	236490	234724	230986	226483
Overall GC content (%)	44	42	45.1	45	44.7	44.8	44.2	44.5	43.7	45.2	43.5	44.1	44.6	44.8
Mapped read number	376316	469789	487834	588920	576764	875320	592254	913633	880216	363612	633591	596728	917299	602450
Sequencing depth	270.5	311.4	374.2	467.8	384.5	650.9	384	609.6	555.8	252	407.5	391.9	639	475.2
Genes	atp1	atp9	mttB	atp8	cox3	atp6	rpl5	rps13	ccmB	rpl10	matR	cob	total
Aligned length (bp)	1533	354	720	480	798	795	564	351	621	489	1968	1182	9855
Number of variable sites	6	179	0	0	0	1	6	1	0	1	2	3	199
variable sites (%)	0.4	50.6	0	0	0	0.1	1.1	0.3	0	0.2	0.1	0.34	2.02
Gene GC content (%)	44.8	45.9	45	42.1	44.1	37.1	42.2	37.9	42	43.1	52	41.5	44.4
ITS
Size (bp)	623	639	614	614	614	614	614	614	613	613	613	614	613	613
Sequencing depth	4303.9	3165.1	3075.3	3598.4	4052.1	3368.9	4104.3	3982.5	3907.5	3429.6	4581.2	3778.1	4012.7	3639.3
GC content (%)	68.9	69	67.6	67.6	67.6	67.8	67.6	67.6	67.7	67.9	67.5	67.8	67.9	67.7
Note: The numbers in parenthesis indicate the genes duplicated in the IR regions of plastomes.

## Sheet: Table A3
Table A3. Selected genes in plastome and mitogenome with potential applications in species discrimination.
Chloroplast genes	ycf3						ndhF
Variable sites	176	224	1318	1614	1641/1644	1779	104	197	348/364	820	1163	1251	1326	1777/1782
D. yunnanensis	TTATGATTCTTACACTGAATAAAGATGATT	AAAATTTTTGAAATCAATCTACGCTTGCT	ATTCTATGGATAAAAGATCTAATTGATAGA	CCTATGCTTTATTCGTCGGAAGGTGGGAGA	AGAAAAGATAAAACGAAATCTGATTATTAT	AGATATGGTAGATTAAAATGGGATACCAAA	GACAGCAACAAAAACCCTTCGTCGTATATG	GCAAATAAATAGCAATTTTATCTATCAACA	TATGTCGCATGATCAAGGATATGTAAGATTT	TGGTAGCAGCGGGAGTTTTTCTTGTAGCTC	TATGGGAGGTTTAAGAAAACATGTGCCAAT	TGTTTTTGGTCCAAGGATGAAATTCTTAAT	ACAGCGGGATTAACCGCATTTTATATGTTT	ATATAAACCTTTTAGACCCAAATTTGAATA
D. floribunda	TTATGATTCTTACACTGAATAAAGATGATT	AAAATTTTTGAAATCAATCTACGCTTGCT	ATTCTATGGATAAAAGATCTAATTGATAGA	CCTATGCTTTATTCGTCGGAAGGTGGGAGA	AGAAAAGATAAAACTAAATCTGATTATTAT	AGATATGGTAGATTAAAATGGGATACCAAA	GACAGCAACAAAAACCCTTCGTCGTATATG	GCAAATAAATAGCAATTTTATCTATCAACA	TATGTCGCATGATCAAGGATATGTAAGATTT	TGGTAGCAGCGGGAATTTTTCTTGTAGCTC	TATGGGAGGTTTAAGAAAACATGTGCCAAT	TGTTTTTGGTCCAAAGATGAAATTCTTAAT	ACAGCGGGATTAACCGCATTTTATATGTTT	ATATAAACCTTTTAGACCCAAATTTGAATA
D. elegans	TTATGATTCTTACAATGAATAAAGATGATT	AAAATTTTTGAAATAAATCTACGCTTGCT	ATTCTATGGATAAAGGATCTAATTGATAGA	CCTATGCTTTATTCTTCGGAAGGTGGGAGA	AGAAAAGATAAAACTAAAACTGATTATTAT	AGATATGGTAGATTCAAATGGGATACCAAA	GACAGCAACAAAAAGCCTTCGTCGTATATG	GCAAATAAATAGCAGTTTTATCTATCAACA	TATGTCTCATGATCAAGGATATTTAAGATTT	TGGTAGCAGCGGGAGTTTTTCTTGTAGCTC	TATGGGAGGTTTAACAAAACATGTGCCAAT	TGTTTTTGGTCCAAGGATGAAATTCTTAAT	ACAGCGGGATTAACTGCATTTTATATGTTT	ATATAAACCTTTTACACCCAAATTTGAATA
Kolkwitzia amabilis	TTATGATTCTTACAATGAATAAAGATGATT	AAAATTTTTGAAATCAATCTACGCTTGCT	ATTCTATGGATAAAGGATCTAATTGATAGA	CCTATGCTTTATTCTTCGGAAGGTGGGAGA	AGAAAAGATAAAACTAAAACTGATTATTAT	AGATATGGTAGATTAAAATGGGATACCAAA	GACAGCAACAAAAAGCCTTCGTCGTATATG	GCAAATAAATAGCAGTTTTATCTATCAACA	TATGTCTCATGATCAAGGATATTTAAGATTT	TGGTAGCAGCGGGAGTTTTTCTTGTAGCTC	TATGGGAGGTTTAACAAAACATGTGCCAAT	TGTTTTTGGTCCAAGGATGAAATTCTTAAT	ACAGCGGGATTAACCGCATTTTATATGTTT	ATATAAACCTTTTACACCCCAATTTGAATA
Mitochondrial genes	rpl5			cob			matR		atp6	rpl10
Variable sites	141	233	255	87	477	748	514	1223	411	237
D. yunnanensis	TCTGATTTCATAATCAAAAATGGAAAATTG	GTTTCGATCCAATCAATTCTTGGGGTCAAA	GGGTCAAATAAAGACAAAAAAGGATATGTC	GATTATCCAACCCCGAGCAATCTTAGTTAT	AGCTTAGCTAGCGCCATACCTGTAGTAGGA	TTTTTTCCATTTTTATTTTTTATGCTCCTA	TCATTGTGGGGAGGTTAAAGAGCATCCAAC	AGGTAATAGTATCCCGATCAAACAGCTGAC	TTTTTAAGCTTTTTATTACCCGCAGGAGTC	GGTCCCACTTGTATCTCGTATTTGGCCGAA
D. floribunda	TCTGATTTCATAATAAAAAATGGAAAATTG	GTTTCGATCCAATCAATTCTTGGGGTCAAA	GGGTCAAATAAAGACAAAAAAGGATATGTC	GATTATCCAACCCCGAGCAATCTTAGTTAT	AGCTTAGCTAGCGCTATACCTGTAGTAGGA	TTTTTTCCATTTTTCTTTTTTATGCTCCTA	TCATTGTGGGGAGGTTAAAGAGCATCCAAC	AGGTAATAGTATCCAGATCAAACAGCTGAC	TTTTTAAGCTTTTTCTTACCCGCAGGAGTC	GGTCCCACTTGTATCTCGTATTTGGCCGAA
D. elegans	TCTGATTTCATAATCAAAAATGGAAAATTG	GTTTCGATCCAATCCATTCTTGGGGTCAAA	GGGTCAAATAAAGAAAAAAAAGGATATGTC	GATTATCCAACCCCAAGCAATCTTAGTTAT	AGCTTAGCTAGCGCCATACCTGTAGTAGGA	TTTTTTCCATTTTTCTTTTTTATGCTCCTA	TCATTGTGGGGAGGGTAAAGAGCATCCAAC	AGGTAATAGTATCCCGATCAAACAGCTGAC	TTTTTAAGCTTTTTCTTACCCGCAGGAGTC	GGTCCCACTTGTATATCGTATTTGGCCGAA
Note: Kolkwitzia amabilis shared much more polymorphic chloroplast sites with Dipelta elegan than the remained species.

## Sheet: Table A4
Table A4. Codon usage and relative synonymous codon usage (RSCU) value for protein-coding genes in Dipelta cytoplasmic genomes.
Plastomes		D. elegans_JZG1		D. elegans_JZG2		D. floribund_HNFH		D. floribunda_SCGY		D. floribunda_GSLX		D. floribunda_GSTS		D. floribunda_GSWX		D. floribunda_SXXY		D. yunnanensis_YNDL		D. yunnanensis_GZLL		D. yunnanensis_YNHTX		D. yunnanensis_YNKM		D. yunnanensis_YNLJ		D. yunnanensis_SCYX
Amino Acid	Codon	Number	RSCU	Number	RSCU	Number	RSCU	Number	RSCU	Number	RSCU	Number	RSCU	Number	RSCU	Number	RSCU	Number	RSCU	Number	RSCU	Number	RSCU	Number	RSCU	Number	RSCU	Number	RSCU
Phe	UUU	898	1.27	896	1.27	904	1.26	908	1.28	907	1.28	901	1.28	900	1.27	905	1.27	902	1.27	903	1.27	899	1.28	901	1.27	901	1.28	902	1.27
Phe	UUC	520	0.73	518	0.73	528	0.74	516	0.72	514	0.72	510	0.72	516	0.73	516	0.73	517	0.73	517	0.73	508	0.72	513	0.73	510	0.72	514	0.73
Leu	UUA	793	1.75	791	1.75	797	1.76	796	1.76	796	1.76	796	1.76	795	1.76	794	1.75	796	1.76	796	1.76	794	1.75	794	1.75	794	1.75	797	1.75
Leu	UUG	573	1.27	573	1.27	571	1.26	571	1.26	570	1.26	570	1.26	570	1.26	570	1.26	569	1.26	566	1.25	574	1.26	577	1.27	574	1.26	576	1.27
Leu	CUU	590	1.3	590	1.3	590	1.3	589	1.3	591	1.31	590	1.3	591	1.31	590	1.3	591	1.31	590	1.31	597	1.32	597	1.31	597	1.32	597	1.31
Leu	CUC	198	0.44	198	0.44	200	0.44	200	0.44	200	0.44	200	0.44	200	0.44	202	0.45	198	0.44	199	0.44	199	0.44	200	0.44	199	0.44	199	0.44
Leu	CUA	383	0.85	385	0.85	386	0.85	385	0.85	382	0.84	382	0.84	383	0.85	384	0.85	384	0.85	383	0.85	382	0.84	385	0.85	382	0.84	381	0.84
Leu	CUG	178	0.39	178	0.39	176	0.39	176	0.39	177	0.39	177	0.39	176	0.39	177	0.39	174	0.38	177	0.39	177	0.39	176	0.39	177	0.39	177	0.39
Ile	AUU	991	1.44	993	1.44	1000	1.45	996	1.45	997	1.45	996	1.45	995	1.45	998	1.45	997	1.45	997	1.45	997	1.45	996	1.45	997	1.45	1004	1.45
Ile	AUC	426	0.62	426	0.62	423	0.61	422	0.61	421	0.61	421	0.61	421	0.61	421	0.61	424	0.62	424	0.62	422	0.61	424	0.62	424	0.62	423	0.61
Ile	AUA	645	0.94	645	0.94	647	0.94	643	0.94	646	0.94	646	0.94	646	0.94	646	0.94	647	0.94	646	0.94	647	0.94	647	0.94	646	0.94	646	0.93
Met	AUG	568	1	570	1	568	1	567	1	569	1	568	1	568	1	567	1	568	1	567	1	568	1	568	1	569	1	568	1
Val	GUU	517	1.46	517	1.46	517	1.46	515	1.45	514	1.45	515	1.46	513	1.46	513	1.45	518	1.46	519	1.45	519	1.48	520	1.48	518	1.47	516	1.48
Val	GUC	178	0.5	178	0.5	179	0.5	176	0.5	179	0.51	179	0.51	179	0.51	179	0.51	177	0.5	177	0.5	175	0.5	175	0.5	175	0.5	175	0.5
Val	GUA	488	1.37	486	1.38	484	1.37	486	1.37	484	1.37	480	1.36	482	1.37	484	1.37	481	1.36	489	1.37	479	1.36	475	1.35	479	1.36	479	1.37
Val	GUG	238	0.67	232	0.66	238	0.67	241	0.68	239	0.68	236	0.67	235	0.67	235	0.67	241	0.68	243	0.68	233	0.66	233	0.66	233	0.66	229	0.65
Ser	UCU	581	1.82	581	1.82	577	1.81	575	1.81	577	1.81	577	1.81	579	1.82	575	1.81	575	1.81	575	1.81	575	1.8	576	1.8	575	1.8	577	1.81
Ser	UCC	312	0.98	312	0.98	310	0.97	308	0.97	309	0.97	311	0.98	310	0.97	311	0.98	312	0.98	310	0.98	315	0.99	313	0.98	314	0.98	312	0.98
Ser	UCA	381	1.19	381	1.19	385	1.21	386	1.21	385	1.21	385	1.21	385	1.21	385	1.21	385	1.21	384	1.21	387	1.21	387	1.21	388	1.22	388	1.22
Ser	UCG	159	0.5	159	0.5	158	0.5	158	0.5	158	0.5	158	0.5	159	0.5	158	0.5	158	0.5	157	0.49	158	0.5	158	0.5	157	0.49	158	0.5
Pro	CCU	416	1.53	416	1.53	415	1.53	413	1.53	415	1.53	415	1.53	415	1.53	415	1.53	415	1.53	415	1.53	413	1.52	413	1.52	415	1.53	415	1.53
Pro	CCC	214	0.79	214	0.79	215	0.79	215	0.79	215	0.79	215	0.79	215	0.79	215	0.79	216	0.79	215	0.79	215	0.79	215	0.79	215	0.79	215	0.79
Pro	CCA	310	1.14	310	1.14	310	1.14	311	1.15	311	1.15	311	1.15	312	1.15	313	1.15	312	1.15	312	1.15	312	1.15	312	1.15	312	1.15	312	1.15
Pro	CCG	146	0.54	146	0.54	145	0.53	143	0.53	143	0.53	143	0.53	144	0.53	145	0.53	144	0.53	144	0.53	144	0.53	144	0.53	144	0.53	144	0.53
Thr	ACU	515	1.62	515	1.62	515	1.61	514	1.61	513	1.61	513	1.61	513	1.61	513	1.61	514	1.61	517	1.62	516	1.62	514	1.61	517	1.62	515	1.61
Thr	ACC	223	0.7	222	0.7	226	0.71	226	0.71	226	0.71	226	0.71	225	0.71	226	0.71	225	0.71	226	0.71	226	0.71	226	0.71	226	0.71	228	0.71
Thr	ACA	390	1.22	390	1.22	390	1.22	389	1.22	389	1.22	389	1.22	389	1.22	389	1.22	389	1.22	388	1.22	387	1.21	389	1.22	387	1.21	390	1.22
Thr	ACG	147	0.46	147	0.46	148	0.46	146	0.46	146	0.46	146	0.46	147	0.46	146	0.46	147	0.46	146	0.46	146	0.46	148	0.46	146	0.46	149	0.46
Ala	GCU	612	1.78	612	1.77	613	1.78	618	1.79	618	1.79	620	1.8	616	1.79	617	1.79	613	1.78	611	1.78	613	1.78	614	1.79	617	1.79	615	1.79
Ala	GCC	233	0.68	233	0.67	227	0.66	229	0.66	227	0.66	227	0.66	229	0.67	228	0.66	228	0.66	229	0.67	229	0.67	228	0.66	229	0.66	229	0.66
Ala	GCA	376	1.09	378	1.09	376	1.09	380	1.1	380	1.1	378	1.09	376	1.09	378	1.1	376	1.09	377	1.1	377	1.1	375	1.09	377	1.09	377	1.09
Ala	GCG	158	0.46	158	0.46	159	0.46	156	0.45	158	0.46	156	0.45	156	0.45	156	0.45	158	0.46	154	0.45	155	0.45	157	0.46	157	0.46	157	0.46
Tyr	UAU	729	1.61	729	1.61	729	1.62	729	1.62	729	1.62	729	1.62	728	1.62	728	1.62	729	1.61	729	1.62	730	1.62	729	1.61	730	1.62	728	1.62
Tyr	UAC	174	0.39	174	0.39	172	0.38	172	0.38	172	0.38	172	0.38	172	0.38	173	0.38	174	0.39	173	0.38	172	0.38	174	0.39	172	0.38	173	0.38
Stop	UAA	45	1.65	45	1.65	46	1.68	46	1.68	46	1.68	46	1.68	46	1.68	46	1.68	46	1.68	46	1.68	46	1.68	46	1.68	46	1.68	46	1.68
Stop	UAG	21	0.77	21	0.77	21	0.77	21	0.77	21	0.77	21	0.77	21	0.77	21	0.77	21	0.77	21	0.77	21	0.77	21	0.77	21	0.77	21	0.77
His	CAU	468	1.56	468	1.56	470	1.57	469	1.57	469	1.57	469	1.57	469	1.57	467	1.56	470	1.57	470	1.57	470	1.57	470	1.56	471	1.57	469	1.57
His	CAC	131	0.44	131	0.44	129	0.43	130	0.43	130	0.43	130	0.43	130	0.43	130	0.44	129	0.43	127	0.43	128	0.43	131	0.44	128	0.43	128	0.43
Gln	CAA	688	1.52	689	1.52	691	1.52	693	1.52	692	1.52	683	1.52	684	1.52	689	1.52	688	1.52	694	1.53	681	1.52	685	1.52	683	1.52	683	1.52
Gln	CAG	216	0.48	216	0.48	219	0.48	217	0.48	217	0.48	215	0.48	215	0.48	217	0.48	215	0.48	215	0.47	214	0.48	215	0.48	215	0.48	217	0.48
Asn	AAU	870	1.5	870	1.5	875	1.5	873	1.5	874	1.5	873	1.5	875	1.5	873	1.5	875	1.5	874	1.5	875	1.5	877	1.5	874	1.5	878	1.5
Asn	AAC	291	0.5	291	0.5	291	0.5	293	0.5	293	0.5	293	0.5	291	0.5	291	0.5	294	0.5	289	0.5	290	0.5	294	0.5	291	0.5	289	0.5
Lys	AAA	921	1.44	921	1.44	919	1.43	921	1.43	921	1.44	921	1.44	922	1.44	921	1.44	921	1.44	923	1.44	922	1.43	921	1.42	924	1.43	926	1.43
Lys	AAG	359	0.56	358	0.56	362	0.57	363	0.57	361	0.56	361	0.56	360	0.56	361	0.56	362	0.56	360	0.56	365	0.57	372	0.58	372	0.57	368	0.57
Asp	GAU	813	1.56	809	1.56	817	1.56	816	1.56	815	1.56	808	1.56	810	1.56	821	1.57	812	1.56	818	1.56	807	1.56	806	1.56	806	1.56	804	1.56
Asp	GAC	227	0.44	225	0.44	230	0.44	229	0.44	230	0.44	229	0.44	226	0.44	226	0.43	227	0.44	229	0.44	229	0.44	229	0.44	229	0.44	229	0.44
Glu	GAA	912	1.45	910	1.45	918	1.45	911	1.45	911	1.45	911	1.45	913	1.45	916	1.45	913	1.45	910	1.45	910	1.46	916	1.46	912	1.46	916	1.46
Glu	GAG	343	0.55	343	0.55	345	0.55	345	0.55	348	0.55	345	0.55	342	0.55	347	0.55	342	0.55	343	0.55	340	0.54	340	0.54	340	0.54	342	0.54
Cys	UGU	196	1.4	196	1.4	197	1.39	196	1.4	196	1.4	196	1.4	196	1.4	196	1.4	196	1.4	197	1.4	197	1.4	196	1.4	197	1.4	197	1.39
Cys	UGC	85	0.6	85	0.6	86	0.61	84	0.6	84	0.6	84	0.6	84	0.6	84	0.6	85	0.6	84	0.6	84	0.6	85	0.6	84	0.6	86	0.61
Stop	UGA	16	0.59	16	0.59	15	0.55	15	0.55	15	0.55	15	0.55	15	0.55	15	0.55	15	0.55	15	0.55	15	0.55	15	0.55	15	0.55	15	0.55
Trp	UGG	446	1	448	1	447	1	447	1	447	1	447	1	447	1	451	1	447	1	447	1	447	1	449	1	449	1	449	1
Arg	CGU	340	1.29	342	1.3	340	1.29	341	1.3	341	1.3	339	1.3	341	1.3	339	1.29	341	1.3	339	1.3	341	1.31	339	1.3	341	1.3	339	1.29
Arg	CGC	98	0.37	98	0.37	97	0.37	97	0.37	97	0.37	97	0.37	98	0.37	97	0.37	97	0.37	97	0.37	97	0.37	97	0.37	97	0.37	97	0.37
Arg	CGA	354	1.34	346	1.32	353	1.34	352	1.34	350	1.33	350	1.34	350	1.34	352	1.34	353	1.34	352	1.35	345	1.32	347	1.33	345	1.32	348	1.33
Arg	CGG	117	0.44	117	0.45	115	0.44	116	0.44	116	0.44	116	0.44	117	0.45	116	0.44	115	0.44	116	0.44	115	0.44	115	0.44	115	0.44	114	0.44
Arg	AGU	353	1.11	355	1.11	353	1.11	353	1.11	353	1.11	353	1.11	353	1.11	355	1.12	354	1.11	353	1.11	353	1.11	354	1.11	353	1.11	352	1.1
Arg	AGC	129	0.4	129	0.4	127	0.4	128	0.4	130	0.41	126	0.4	128	0.4	126	0.4	127	0.4	128	0.4	127	0.4	127	0.4	128	0.4	126	0.4
Ser	AGA	475	1.8	476	1.81	479	1.82	475	1.81	474	1.81	474	1.81	475	1.81	480	1.83	476	1.81	473	1.81	472	1.81	473	1.81	474	1.81	477	1.82
Ser	AGG	199	0.75	195	0.74	196	0.74	193	0.74	196	0.75	192	0.73	192	0.73	192	0.73	197	0.75	193	0.74	196	0.75	197	0.75	198	0.76	197	0.75
Gly	GGU	549	1.26	549	1.26	547	1.26	546	1.26	548	1.26	547	1.26	546	1.26	544	1.25	548	1.26	546	1.25	546	1.26	546	1.26	547	1.26	547	1.26
Gly	GGC	187	0.43	187	0.43	187	0.43	187	0.43	187	0.43	187	0.43	186	0.43	187	0.43	185	0.43	185	0.42	185	0.43	185	0.43	187	0.43	187	0.43
Gly	GGA	656	1.51	656	1.51	654	1.51	656	1.51	656	1.51	656	1.51	656	1.52	658	1.52	658	1.51	657	1.51	657	1.51	660	1.52	657	1.51	657	1.51
Gly	GGG	346	0.8	348	0.8	348	0.8	347	0.8	347	0.8	351	0.81	343	0.79	345	0.8	347	0.8	355	0.81	350	0.81	345	0.79	351	0.81	346	0.8
Total		25111		25093		25152		25115		25122		25073		25071		25115		25110		25111		25065		25106		25103		25115
Mitogenomes
		D. elegans_JZG1		D. elegans_JZG2		D. floribund_HNFH		D. floribunda_SCGY		D. floribunda_GSLX		D. floribunda_GSTS		D. floribunda_GSWX		D. floribunda_SXXY		D. yunnanensis_YNDL		D. yunnanensis_GZLL		D. yunnanensis_YNHTX		D. yunnanensis_YNKM		D. yunnanensis_YNLJ		D. yunnanensis_SCYX
Amino Acid	Codon	Number	RSCU	Number	RSCU	Number	RSCU	Number	RSCU	Number	RSCU	Number	RSCU	Number	RSCU	Number	RSCU	Number	RSCU	Number	RSCU	Number	RSCU	Number	RSCU	Number	RSCU	Number	RSCU
Phe	UUU	109	1.12	108	1.13	110	1.13	110	1.13	110	1.13	109	1.12	112	1.14	110	1.13	110	1.13	109	1.13	109	1.13	109	1.13	109	1.13	109	1.13
Phe	UUC	85	0.88	83	0.87	85	0.87	85	0.87	85	0.87	86	0.88	85	0.86	85	0.87	84	0.87	84	0.87	84	0.87	84	0.87	84	0.87	84	0.87
Leu	UUA	79	1.35	79	1.36	80	1.37	80	1.37	80	1.37	79	1.33	80	1.36	80	1.37	81	1.39	81	1.39	81	1.39	81	1.39	81	1.39	81	1.39
Leu	UUG	74	1.27	73	1.26	74	1.27	74	1.27	74	1.27	77	1.29	76	1.3	74	1.27	74	1.27	74	1.27	74	1.27	74	1.27	74	1.27	74	1.27
Leu	CUU	74	1.27	75	1.29	74	1.27	74	1.27	74	1.27	74	1.24	74	1.26	74	1.27	73	1.26	73	1.25	73	1.25	73	1.25	73	1.25	73	1.25
Leu	CUC	43	0.74	42	0.72	42	0.72	42	0.72	42	0.72	42	0.71	42	0.72	42	0.72	41	0.7	42	0.72	42	0.72	42	0.72	42	0.72	42	0.72
Leu	CUA	47	0.81	48	0.83	47	0.81	47	0.81	47	0.81	50	0.84	47	0.8	47	0.81	47	0.81	47	0.81	47	0.81	47	0.81	47	0.81	47	0.81
Leu	CUG	33	0.57	32	0.55	33	0.57	33	0.57	33	0.57	35	0.59	33	0.56	33	0.57	33	0.57	33	0.57	33	0.57	33	0.57	33	0.57	33	0.57
Ile	AUU	107	1.24	106	1.24	107	1.24	107	1.24	107	1.24	105	1.23	108	1.25	107	1.24	108	1.25	108	1.25	108	1.25	108	1.25	108	1.25	108	1.25
Ile	AUC	80	0.93	80	0.93	80	0.93	80	0.93	80	0.93	80	0.93	80	0.92	80	0.93	81	0.93	81	0.93	81	0.93	81	0.93	81	0.93	81	0.93
Ile	AUA	72	0.83	71	0.83	72	0.83	72	0.83	72	0.83	72	0.84	72	0.83	72	0.83	71	0.82	71	0.82	71	0.82	71	0.82	71	0.82	71	0.82
Met	AUG	69	1	67	1	69	1	69	1	69	1	66	1	69	1	69	1	69	1	69	1	68	1	68	1	68	1	68	1
Val	GUU	59	1.17	60	1.2	59	1.17	59	1.17	59	1.17	61	1.21	59	1.17	59	1.17	59	1.17	59	1.17	59	1.18	59	1.18	59	1.18	59	1.18
Val	GUC	41	0.82	41	0.82	42	0.84	42	0.84	42	0.84	40	0.8	42	0.84	42	0.84	42	0.84	42	0.84	41	0.82	41	0.82	41	0.82	41	0.82
Val	GUA	65	1.29	64	1.28	64	1.27	64	1.27	64	1.27	65	1.29	64	1.27	64	1.27	64	1.27	64	1.27	64	1.28	64	1.28	64	1.28	64	1.28
Val	GUG	36	0.72	35	0.7	36	0.72	36	0.72	36	0.72	35	0.7	36	0.72	36	0.72	36	0.72	36	0.72	36	0.72	36	0.72	36	0.72	36	0.72
Ser	UCU	59	1.15	58	1.14	57	1.11	58	1.13	59	1.15	58	1.14	58	1.12	58	1.13	59	1.15	59	1.15	58	1.13	58	1.13	58	1.13	58	1.13
Ser	UCC	50	0.97	49	0.96	50	0.98	50	0.97	50	0.97	49	0.96	50	0.97	50	0.97	50	0.97	50	0.97	50	0.97	50	0.97	50	0.97	50	0.97
Ser	UCA	53	1.03	52	1.02	53	1.04	53	1.03	53	1.03	52	1.02	55	1.06	53	1.03	53	1.03	53	1.03	53	1.03	53	1.03	53	1.03	53	1.03
Ser	UCG	49	0.95	48	0.94	49	0.96	49	0.95	49	0.95	49	0.96	49	0.95	49	0.95	49	0.95	49	0.95	49	0.95	49	0.95	49	0.95	49	0.95
Pro	CCU	60	1.24	58	1.21	60	1.26	60	1.26	60	1.26	61	1.26	60	1.26	60	1.26	60	1.26	60	1.25	60	1.25	60	1.25	60	1.25	60	1.25
Pro	CCC	44	0.91	46	0.96	44	0.92	44	0.92	44	0.92	44	0.91	44	0.92	44	0.92	44	0.92	44	0.92	44	0.92	44	0.92	44	0.92	44	0.92
Pro	CCA	57	1.18	55	1.15	55	1.15	55	1.15	55	1.15	55	1.14	55	1.15	55	1.15	54	1.13	55	1.15	55	1.15	55	1.15	55	1.15	55	1.15
Pro	CCG	32	0.66	32	0.67	32	0.67	32	0.67	32	0.67	33	0.68	32	0.67	32	0.67	33	0.69	33	0.69	33	0.69	33	0.69	33	0.69	33	0.69
Thr	ACU	52	1.32	52	1.32	52	1.32	52	1.32	52	1.32	52	1.32	52	1.32	52	1.32	52	1.32	52	1.32	52	1.32	52	1.32	52	1.32	52	1.32
Thr	ACC	40	1.01	40	1.01	40	1.01	40	1.01	40	1.01	40	1.01	40	1.01	40	1.01	40	1.01	40	1.01	40	1.01	40	1.01	40	1.01	40	1.01
Thr	ACA	42	1.06	42	1.06	42	1.06	42	1.06	42	1.06	41	1.04	42	1.06	42	1.06	42	1.06	42	1.06	42	1.06	42	1.06	42	1.06	42	1.06
Thr	ACG	24	0.61	24	0.61	24	0.61	24	0.61	24	0.61	25	0.63	24	0.61	24	0.61	24	0.61	24	0.61	24	0.61	24	0.61	24	0.61	24	0.61
Ala	GCU	74	1.46	75	1.49	76	1.5	76	1.5	76	1.5	71	1.46	77	1.5	76	1.5	75	1.47	75	1.48	75	1.48	75	1.48	75	1.48	75	1.48
Ala	GCC	54	1.06	52	1.03	53	1.04	53	1.04	53	1.04	52	1.07	54	1.05	53	1.04	54	1.06	54	1.06	54	1.06	54	1.06	54	1.06	54	1.06
Ala	GCA	49	0.97	48	0.96	48	0.95	48	0.95	48	0.95	47	0.96	49	0.95	48	0.95	49	0.96	48	0.95	48	0.95	48	0.95	48	0.95	48	0.95
Ala	GCG	26	0.51	26	0.52	26	0.51	26	0.51	26	0.51	25	0.51	26	0.5	26	0.51	26	0.51	26	0.51	26	0.51	26	0.51	26	0.51	26	0.51
Tyr	UAU	68	1.42	69	1.42	69	1.42	68	1.42	68	1.42	68	1.42	69	1.42	68	1.42	68	1.42	68	1.42	68	1.42	68	1.42	68	1.42	68	1.42
Tyr	UAC	28	0.58	28	0.58	28	0.58	28	0.58	28	0.58	28	0.58	28	0.58	28	0.58	28	0.58	28	0.58	28	0.58	28	0.58	28	0.58	28	0.58
Stop	UAA	3	0.75	3	0.75	3	0.75	3	0.75	3	0.75	3	0.75	3	0.75	3	0.75	3	0.75	3	0.75	3	0.75	3	0.75	3	0.75	3	0.75
Stop	UAG	3	0.75	2	0.5	3	0.75	3	0.75	3	0.75	3	0.75	3	0.75	3	0.75	3	0.75	3	0.75	3	0.75	3	0.75	3	0.75	3	0.75
His	CAU	63	1.34	63	1.34	64	1.35	64	1.35	64	1.36	65	1.35	64	1.35	64	1.35	64	1.35	64	1.35	63	1.34	63	1.34	63	1.34	63	1.34
His	CAC	31	0.66	31	0.66	31	0.65	31	0.65	30	0.64	31	0.65	31	0.65	31	0.65	31	0.65	31	0.65	31	0.66	31	0.66	31	0.66	31	0.66
Gln	CAA	89	1.52	87	1.53	90	1.51	90	1.51	91	1.52	90	1.5	91	1.52	90	1.51	90	1.53	90	1.53	89	1.52	89	1.52	89	1.52	89	1.52
Gln	CAG	28	0.48	27	0.47	29	0.49	29	0.49	29	0.48	30	0.5	29	0.48	29	0.49	28	0.47	28	0.47	28	0.48	28	0.48	28	0.48	28	0.48
Asn	AAU	59	1.22	60	1.21	58	1.21	58	1.21	58	1.21	59	1.22	58	1.21	58	1.21	58	1.21	58	1.21	58	1.21	58	1.21	58	1.21	58	1.21
Asn	AAC	38	0.78	39	0.79	38	0.79	38	0.79	38	0.79	38	0.78	38	0.79	38	0.79	38	0.79	38	0.79	38	0.79	38	0.79	38	0.79	38	0.79
Lys	AAA	73	1.15	73	1.16	73	1.15	73	1.15	73	1.15	71	1.15	74	1.16	73	1.15	73	1.15	73	1.15	72	1.15	72	1.15	72	1.15	72	1.15
Lys	AAG	54	0.85	53	0.84	54	0.85	54	0.85	54	0.85	53	0.85	54	0.84	54	0.85	54	0.85	54	0.85	53	0.85	53	0.85	53	0.85	53	0.85
Asp	GAU	65	1.2	66	1.21	66	1.2	66	1.2	66	1.2	65	1.2	66	1.2	66	1.2	66	1.2	66	1.2	65	1.2	65	1.2	65	1.2	65	1.2
Asp	GAC	43	0.8	43	0.79	44	0.8	44	0.8	44	0.8	43	0.8	44	0.8	44	0.8	44	0.8	44	0.8	43	0.8	43	0.8	43	0.8	43	0.8
Glu	GAA	101	1.31	101	1.31	100	1.32	100	1.32	100	1.32	101	1.32	100	1.32	100	1.32	100	1.32	100	1.32	100	1.32	100	1.32	100	1.32	100	1.32
Glu	GAG	53	0.69	53	0.69	52	0.68	52	0.68	52	0.68	52	0.68	52	0.68	52	0.68	52	0.68	52	0.68	51	0.68	51	0.68	51	0.68	51	0.68
Cys	UGU	28	1.27	28	1.22	28	1.27	28	1.27	28	1.27	28	1.27	28	1.27	28	1.27	28	1.27	28	1.27	28	1.27	28	1.27	28	1.27	28	1.27
Cys	UGC	16	0.73	18	0.78	16	0.73	16	0.73	16	0.73	16	0.73	16	0.73	16	0.73	16	0.73	16	0.73	16	0.73	16	0.73	16	0.73	16	0.73
Stop	UGA	6	1.5	7	1.75	6	1.5	6	1.5	6	1.5	6	1.5	6	1.5	6	1.5	6	1.5	6	1.5	6	1.5	6	1.5	6	1.5	6	1.5
Trp	UGG	48	1	48	1	48	1	48	1	48	1	50	1	48	1	48	1	48	1	48	1	48	1	48	1	48	1	48	1
Arg	CGU	37	1.13	37	1.13	37	1.13	37	1.13	37	1.13	36	1.09	37	1.13	37	1.13	37	1.13	37	1.13	36	1.11	36	1.11	36	1.11	36	1.11
Arg	CGC	26	0.8	26	0.8	26	0.8	26	0.8	26	0.8	27	0.82	26	0.8	26	0.8	26	0.8	26	0.8	26	0.8	26	0.8	26	0.8	26	0.8
Arg	CGA	42	1.29	42	1.29	42	1.29	42	1.29	42	1.29	43	1.3	42	1.29	42	1.29	42	1.29	42	1.29	42	1.29	42	1.29	42	1.29	42	1.29
Arg	CGG	26	0.8	26	0.8	26	0.8	26	0.8	26	0.8	27	0.82	26	0.8	26	0.8	26	0.8	26	0.8	26	0.8	26	0.8	26	0.8	26	0.8
Arg	AGU	57	1.11	57	1.12	57	1.11	57	1.11	57	1.11	56	1.1	57	1.1	57	1.11	57	1.11	57	1.11	57	1.11	57	1.11	57	1.11	57	1.11
Arg	AGC	41	0.8	42	0.82	41	0.8	41	0.8	41	0.8	41	0.81	41	0.79	41	0.8	41	0.8	41	0.8	41	0.8	41	0.8	41	0.8	41	0.8
Ser	AGA	38	1.16	38	1.16	38	1.16	38	1.16	38	1.16	38	1.15	38	1.16	38	1.16	38	1.16	38	1.16	38	1.17	38	1.17	38	1.17	38	1.17
Ser	AGG	27	0.83	27	0.83	27	0.83	27	0.83	27	0.83	27	0.82	27	0.83	27	0.83	27	0.83	27	0.83	27	0.83	27	0.83	27	0.83	27	0.83
Gly	GGU	76	1.27	76	1.26	76	1.27	76	1.27	76	1.27	73	1.25	77	1.27	76	1.27	76	1.27	76	1.27	76	1.27	76	1.27	76	1.27	76	1.27
Gly	GGC	29	0.48	30	0.5	29	0.48	29	0.48	29	0.48	29	0.5	30	0.5	29	0.48	29	0.48	29	0.48	29	0.48	29	0.48	29	0.48	29	0.48
Gly	GGA	85	1.42	85	1.41	85	1.42	85	1.42	85	1.42	82	1.4	85	1.4	85	1.42	85	1.42	85	1.42	85	1.42	85	1.42	85	1.42	85	1.42
Gly	GGG	50	0.83	50	0.83	50	0.83	50	0.83	50	0.83	50	0.85	50	0.83	50	0.83	50	0.83	50	0.83	50	0.83	50	0.83	50	0.83	50	0.83
Total		3269		3256		3269		3269		3270		3259		3284		3269		3269		3269		3258		3258		3258		3258

## Sheet: Table A5
Table A5. Likelihood ratio test (LRT) of the variable ω ratio under different models.
Gene	Comparisons	2Δl	df	p	Positively selected sites
rpl23	M0 vs M3	115.391	4	5.14955e-24	18S
	M1 vs M2	87.0298	2	1.26393e-19	20N
	M7 vs M8	86.4341	2	1.70248e-19
ycf1	M0 vs M3	21.7273	4	0.000227085	382 K
	M1 vs M2	14.4554	2	0.000726181
	M7 vs M8	14.5638	2	0.000687875
ycf2	M0 vs M3	176.9	4	3.45321e-37	87 I	1388 V	1391 D	1399 G	2224 R	2230 W
	M1 vs M2	143.781	2	6.0032e-32	666 L	1389 D	1396 M	1401 A	2226 G
	M7 vs M8	143.792	2	5.97016e-32	1387 G	1390 R	1397 N	2183 F	2228 K
Note: Positively selected sites are referred to the codon positions in the aligned sequences. The standard threshold for positively selected sites is a posterior probability of 0.95.
