# Supplementary material for: Characteristics of Organellar Genomes and Nuclear Internal Transcribed Spacers in the Tertiary Relict Genus Dipelta and Their Phylogenomic Implications
Source: Front Genet. 2020 Sep 25;11:573226. doi: 10.3389/fgene.2020.573226 (PMC7545908; doi:10.3389/fgene.2020.573226)
Supplement: Supplementary file 2 [file Data_Sheet_1.ZIP]

Archive with 3 entries (3 files):
- rpl23.fasta
- ycf1.fasta
- ycf2.fasta
