# Supplementary material for: Characteristics of Organellar Genomes and Nuclear Internal Transcribed Spacers in the Tertiary Relict Genus Dipelta and Their Phylogenomic Implications
Source: Front Genet. 2020 Sep 25;11:573226. doi: 10.3389/fgene.2020.573226 (PMC7545908; doi:10.3389/fgene.2020.573226)
Supplement: Supplementary file 2 [file Data_Sheet_1.ZIP › rpl23.fasta]

>DE_JZG1
ATGGATGGAATCAAATATGCAGTATTTACAGACAAAAGTATTCGGTTATTGTCGAAAAAT
CAATATACTTCTAATGTCGAATCAGGATCAACTAGGACAGAAATAAAGCATTGGGTCGAA
CTCTTCTTTGGTGTCAAGGTAATAGCTATGAATAGTCATCGACTTCCGGGAAAGGGTAAA
AGAATCGGACCTATTATGGGACAGACAGTGCATTACAGACGTATGATCATTACGCTTCAA
CCGGGTTATTCTATTCCACCTTTTAGAAAGAAAAGAACTTAA
>DE_JZG2
ATGGATGGAATCAAATATGCAGTATTTACAGACAAAAGTATTCGGTTATTGTCGAAAAAT
CAATATACTTCTAATGTCGAATCAGGATCAACTAGGACAGAAATAAAGCATTGGGTCGAA
CTCTTCTTTGGTGTCAAGGTAATAGCTATGAATAGTCATCGACTTCCGGGAAAGGGTAAA
AGAATCGGACCTATTATGGGACAGACAGTGCATTACAGACGTATGATCATTACGCTTCAA
CCGGGTTATTCTATTCCACCTTTTAGAAAGAAAAGAACTTAA
>DF_HNFH
ATGGATGGAATCAAATATGCAGTATTTACAGACAAAAGTATTCGGTTATTGTCGAAAAAT
CAATATACTTCTAATGTCGAATCAGGATCAACTAGGACAGAAATAAAGCATTGGGTCGAA
CTCTTCTTTGGTGTCAAGGTAATAGCTATGAATAGTCATCGACTTCCGGGAAAGGGTAAA
AGAATCGGACCTATTATGGGACAGACAGTGCATTACAGACGTATGATCATTACGCTTCAA
CCGGGTTATTCTATTCCACCTTTTAGAAAGAAAAGAACTTAA
>DF_GSLX
ATGGATGGAATCAAATATGCAGTATTTACAGACAAAAGTATTCGGTTATTGTCGAAAAAT
CAATATACTTCTAATGTCGAATCAGGATCAACTAGGACAGAAATAAAGCATTGGGTCGAA
CTCTTCTTTGGTGTCAAGGTAATAGCTATGAATAGTCATCGACTTCCGGGAAAGGGTAAA
AGAATCGGACCTATTATGGGACAGACAGTGCATTACAGACGTATGATCATTACGCTTCAA
CCGGGTTATTCTATTCCACCTTTTAGAAAGAAAAGAACTTAA
>DF_GSTS
ATGGATGGAATCAAATATGCAGTATTTACAGACAAAAGTATTCGGTTATTGTCGAAAAAT
CAATATACTTCTAATGTCGAATCAGGATCAACTAGGACAGAAATAAAGCATTGGGTCGAA
CTCTTCTTTGGTGTCAAGGTAATAGCTATGAATAGTCATCGACTTCCGGGAAAGGGTAAA
AGAATCGGACCTATTATGGGACAGACAGTGCATTACAGACGTATGATCATTACGCTTCAA
CCGGGTTATTCTATTCCACCTTTTAGAAAGAAAAGAACTTAA
>DF_GSWX
ATGGATGGAATCAAATATGCAGTATTTACAGACAAAAGTATTCGGTTATTGTCGAAAAAT
CAATATACTTCTAATGTCGAATCAGGATCAACTAGGACAGAAATAAAGCATTGGGTCGAA
CTCTTCTTTGGTGTCAAGGTAATAGCTATGAATAGTCATCGACTTCCGGGAAAGGGTAAA
AGAATCGGACCTATTATGGGACAGACAGTGCATTACAGACGTATGATCATTACGCTTCAA
CCGGGTTATTCTATTCCACCTTTTAGAAAGAAAAGAACTTAA
>DF_SXXY
ATGGATGGAATCAAATATGCAGTATTTACAGACAAAAGTATTCGGTTATTGTCGAAAAAT
CAATATACTTCTAATGTCGAATCAGGATCAACTAGGACAGAAATAAAGCATTGGGTCGAA
CTCTTCTTTGGTGTCAAGGTAATAGCTATGAATAGTCATCGACTTCCGGGAAAGGGTAAA
AGAATCGGACCTATTATGGGACAGACAGTGCATTACAGACGTATGATCATTACGCTTCAA
CCGGGTTATTCTATTCCACCTTTTAGAAAGAAAAGAACTTAA
>DY_YNDL
ATGGATGGAATCAAATATGCAGTATTTACAGACAAAAGTATTCGGTTATTGTCGAAAAAT
CAATATACTTCTAATGTCGAATCAGGATCAACTAGGACAGAAATAAAGCATTGGGTCGAA
CTCTTCTTTGGTGTCAAGGTAATAGCTATGAATAGTCATCGACTTCCGGGAAAGGGTAAA
AGAATCGGACCTATTATGGGACAGACAGTGCATTACAGACGTATGATCATTACGCTTCAA
CCGGGTTATTCTATTCCACCTTTTAGAAAGAAAAGAACTTAA
>DY_YNHTX
ATGGATGGAATCAAATATGCAGTATTTACAGACAAAAGTATTCGGTTATTGTCGAAAAAT
CAATATACTTCTAATGTCGAATCAGGATCAACTAGGACAGAAATAAAGCATTGGGTCGAA
CTCTTCTTTGGTGTCAAGGTAATAGCTATGAATAGTCATCGACTTCCGGGAAAGGGTAAA
AGAATCGGACCTATTATGGGACAGACAGTGCATTACAGACGTATGATCATTACGCTTCAA
CCGGGTTATTCTATTCCACCTTTTAGAAAGAAAAGAACTTAA
>DY_YNKM
ATGGATGGAATCAAATATGCAGTATTTACAGACAAAAGTATTCGGTTATTGTCGAAAAAT
CAATATACTTCTAATGTCGAATCAGGATCAACTAGGACAGAAATAAAGCATTGGGTCGAA
CTCTTCTTTGGTGTCAAGGTAATAGCTATGAATAGTCATCGACTTCCGGGAAAGGGTAAA
AGAATCGGACCTATTATGGGACAGACAGTGCATTACAGACGTATGATCATTACGCTTCAA
CCGGGTTATTCTATTCCACCTTTTAGAAAGAAAAGAACTTAA
>DY_SCYX
ATGGATGGAATCAAATATGCAGTATTTACAGACAAAAGTATTCGGTTATTGTCGAAAAAT
CAATATACTTCTAATGTCGAATCAGGATCAACTAGGACAGAAATAAAGCATTGGGTCGAA
CTCTTCTTTGGTGTCAAGGTAATAGCTATGAATAGTCATCGACTTCCGGGAAAGGGTAAA
AGAATCGGACCTATTATGGGACAGACAGTGCATTACAGACGTATGATCATTACGCTTCAA
CCGGGTTATTCTATTCCACCTTTTAGAAAGAAAAGAACTTAA
>DY_GZLL
ATGGATGGAATCAAATATGCAGTATTTACAGACAAAAGTCTTCGGTTATTGGGGAAAACT
CAATATACTTCTAATGTCGAATCAGGATCAACTAGGACAGAAATAAAGCATTGGGTCGAA
CTCTTCTTTGGTGTCAAGGTAATAATTATGAATAGTCATCGACTTCCGGGAAAGGGTAAA
AGAATCGGACCTATTATGGGACAGACAGTGCATTACAGACGTATGATCATTACGCTTCAA
CCGGGTTATTCTATTCCACCTTTTAGAAAGAAAAGAACTTAA
>DY_YNLJ
ATGGATGGAATCAAATATGCAGTATTTACAGACAAAAGTATTCGGTTATTGGGGAAAACT
CAATATACTTCTAATGTCGAATCAGGATCAACTAGGACAGAAATAAAGCATTGGGTCGAA
CTCTTCTTTGGTGTCAAGGTAATAGCTATGAATAGTCATCGACTTCCGGGAAAGGGTAAA
AGAATCGGACCTATTATGGGACAGACAGTGCATTACAGACGTATGATCATTACGCTTCAA
CCGGGTTATTCTATTCCACCTTTTAGAAAGAAAAGAACTTAA
>DF_SCGY
ATGGATGGAATCAAATATGCAGTATTTACAGACAAAAGTATTCGGTTATTGTCGAAAAAT
CAATATACTTCTAATGTCGAATCAGGATCAACTAGGACAGAAATAAAGCATTGGGTCGAA
CTCTTCTTTTTGTCAAAGGTAATAGCTATGAATAGTCATCGACTTCCGGGAAAGGGTAAA
AGAATCGGACCTATTATGGGACAGACAGTGCATTACAGACGTATGATCATTACGCTTCAA
CCGGGTTATTCTATTCCACCTTTTAGAAAGAAAAGAACTTAA
