# Supplementary material for: Characteristics of Organellar Genomes and Nuclear Internal Transcribed Spacers in the Tertiary Relict Genus Dipelta and Their Phylogenomic Implications
Source: Front Genet. 2020 Sep 25;11:573226. doi: 10.3389/fgene.2020.573226 (PMC7545908; doi:10.3389/fgene.2020.573226)
Supplement: Supplementary file 2 [file Data_Sheet_1.ZIP › ycf1.fasta]

>DE_JZG1
ATGCTTTTCAGAAACTATCGACTAGCCGCTATCGTATCCTTATCCGTGGAAATAATCAAT
TCGGCCCTTGTGGTCGGGCTCTATTATGGATTTCTTACCGCATTCTCCATAGGGCCCTCT
TATCTTTTACTTCTCAGAGCTCACGCTCTCGAAGAAGGAACTGAGAAGAAGGTATCAGCA
ACAACAGGTTTGATTACAGGACAGCTCATGGTGTTCATATCCATCTATTATGCGCCTCTG
CATCTAGCATTGGGTAGACCTCATACAATAACTGTCCTAGCTCTACCATATCTTTTGTTT
CATTTCTTCCGCTGGAATAATGACAAAGAAGACGAAAAAAACTTTTTTGCTTATCGATCT
ACTATCAGAAATTCAATGCGTAATCTCAGCACTCAATCTTTATTCCTCAATCATCTCATT
TTTCAATTATTCAACCATTTCTTTTCTACAAGTTCAGTGTTAGCCAGATTAGTCAACATT
TATATGTTTCGATGCAACAACAAGATGTTATTTGTAACAAGTAGTTTTGTTGGTTGGTTA
ATTGGTCACATTTTATTCATGCAATGGGTTGGATTGGTATTAGTCTGGATACGGCCAGGT
CGTTTGGTTAGATTGAACGTACTGATTCGATCTAAGAAGTACCTGCCGTCACAATTTAAG
TCCTTTATGTCAGACTTTACATACCTTATGTTAAACTTGATAAATGATCCGGGTCGAATC
TATAGTATTCTCTTATTTATTATCTGTACATTCTCTTCAGGCAGAATGCCCGTACTCCTG
CTTACTAAGAAACCGAAAGCACCTTTCCACTTACAACTAAAAAGAAAAACGAAAGAAGGG
GGGGAAAGTCAGGAAGAAAGAGATGTAGAAATAGAAAGAGCTTCCGAAAAAAATCAAGAA
ATCTTCGGGGGTGACTTTGTTGAAAAACTTCCTGTGAAGCTTCTTTTTAATTGTCAAGAA
TGGACTCGCCCCTTTCGATACGTAAAAAACAATCAAGTTGAAGGGGGTGTAAAAAGTGAA
ACGTCAGAATATTTTTTTGTTACATGCGAAAGTGATGGAAAACTAAGAATATCTTTTGCA
TCTCTGCCCAGTTTGTCAACTTTTTGGAAAATGATCCAAAGAAAAATAGACGCGTTCACA
CCCAAAAAACCCCCAAAAACCTCCAATGAAGAACTGTATAATTATTGGATTTATACAAAG
AACAAAAAAAAGATCACGGAAAAAAACAAATTTCTAAATAGAATTAAGGCTTTAGACAAG
GGATTTTTTTTTCTGGATATACTTGAAAAAAGAACTAGATTGTATAACGATACGATTGAA
AAAAATAAAAACCTTCGTAAATCGTATGGACCTTTTTTTAATGAAAAGACTCTAAAAAAC
AGAAACTACGTGCCTAAAATGCATGAGCCTTTGTTGACCGGGCCATATCGTGCAAGAATC
GCAAGAGGGGTTTCCTTGAGGCGTACACCACGCACTGATTCAACCTCACTTGTAGTAAAA
AAAAAAAAAAATAGGATTCATCGTTTCCTTTGGAATACCCTTTTTCGTGTTGGTACTAAA
TATTCATATTCAAAAAAAAAATATGATAAAAACAATCAAAAAAGAAAAAAAATTGGAGTG
ATACAAATACATAAATCAATCCCTGAATGGAAATCCAAATTAATCAACGATTTGGAATTC
GCGTTCCGGGACTATGAAGCCTCTGCGTGGAAGAAAGTAGATACCGATATACACTCAAGA
ACCCTTAAACAGATACTGCTATTTAGTCAGCAAAGCCTGCTTCCTGATCCCTCGCTCCCA
GACGAGGTGTTGGTGGCACAGTATTTGGATGAACCGGATTTTCGTCGAAACATAATTAAG
GGTTCTGGACGCGCTCAAAGGCGGAAAACTATTGCGAAACAGGTTCTCCCAAGGCCGTCT
TCCCCCCTTTTTTGGGGAAAAACCCAAAGTAAGCTTGAGGTTATGTTGAAACGACTTTTT
TTTAGAAATTTGAAAAGAAGAAAAAAAATAATAGATCCAAAAGCGAAGAACGAAAAAAGG
AAAAGAAAACGGGAAGAAAGAATGCGGATAGAAACAGAAGAAGCCTGGGAAAACCTGTCA
CATGGACCACAAATAAGAACTTCCTTATTAGTAATGCAATCGATTCTTAGAAAATATATT
CTATTCCCTTTATTCATAATAGCTAAAAATACTGTCCATTTCTTATCAGATCGAGTTTCT
GACTGGGATGAGGATTTTGCAGAATGGGATAAAGAAATACACATTCCATGTACGCATAGT
GGTGTTCCATTAAGAGAAAACGAACTTTTGACCTATTTTTTGGAAGAAGGTTTTGACATA
AAAATAATATCTCCTTTCTCCTTGAAACCTTGGTGCAGATCTAAACTACAAGCCTCTGTT
AGAAATCTAACAAAAAAAAAAAAGAAAAGTAAAAAATTGGAACTGGGCTTTTGTTATTTA
ACCGTTTGGGGAATGGAAGCTAACGAGGCTTTTGGTTCTCCCCGAACAAGAGATGCTTCT
TCTTCCCCTTTTATTGCCTTTTTGAAACCCGTTTTAAAGAAACTAGAAAAAAAAACGAAA
AAAAAGACAAAGAAAGTTCTAACAGTTTTAAAAAAAGTAGTAAGAAAACTATCAAAGGGA
AATGAAATTACATTAGATAAATTGAAAAGATTATCTAAATCAAGTAAAACTAAAGATGAA
TCGTTTACTCAAATTGGATCTATAGATTGGGCAAATTATTCACATACAGAACTACAAATG
AAGAATCTAACTGATACAACAAGCATAATGAGAAATGAAATACAAAGACTTGAAAAAGAT
AAAATAAAAGTAATTTCTGAAATAAAAAGTAGTCTAAATTCGAATGTAGAATTAGAATCA
CAACCGCCAAAAAATAATTGGAAAATATTAATACGAAGAAATATTCGATTAATCATTAAA
TTACATTATTTTATAAAAATTTTCATTGAAAAAAAATACATAGATATCTTTCTACCTATC
ATTAACATTGCCAGAATCAATACAAAACATTTTGTTGACTCAATGATTGGGAAATACATT
TCTAATAATGAAAGAAATGAATCTAAAAATGAAACAACTGAAAAAGACATTAACTTTATT
TCTATTTCAACTATCAAAAAGTCACGACCTACTAAGAAGAATTCACATATCTTTTATGAC
TTATCTTCCTTGTCGCAAGGATATGTATTTTTTAAATTATCACAACCCCAAGTTATTAAC
TTGTCTAAGTTAAGATCTGCTCTTCAATATCATGGAACATCTTTTTTTCTTAAGACTACA
ATAAAGAATTCTTTTGGAATACAAGGCATATTTAATGCCCAATTAAGACATAAGAAACTT
CGAAGTTATGATCAATGGAAAAACTGGTTAAGAGGTCATTTTCAATACAATTCTCCGATT
GAATGGTCTAGATTAATACCACAAAAATGGCGAAATAGAGTCAATCAGCGTTGGACACCT
GAAAATCAAGATTTTAAAAAATGGAGTTCATATGAAAAAGACCTATTATTTTCATTTCAT
TCCACAAATCAAAATTCTTATGAAATATATTCCCAACAAGAAAAATTTCTAAAATCCTAT
AGATATGGTCTTTTATCATATCAATTTCTT---------AATTATGAAACGAAGAAAGAC
TCATCTATTTATGGACCACCATTACAAGTAAATAAGAAGAAAAACAAAAACCTTTTTTAC
ACTATAGACAAATTCGTTTATGAGGATATGAATATGGGTCTCAAAAATAATAAGGCCTTT
GTTCTTTCTCTTTATCTAAGAAAGATGAATGTTATAGATATGGAAAAAAGGTTAGATAGA
AAATATTTTGATTGGAAAAAAAAAATTGTAAGACAAAATAACAATGATATTGAAAAAGAG
CCTTTGTATATTAGAATTCAAAAAGATCCAGAAGATATAGAAAGCACTCCACCCAATTCC
GAAGAAATCTTTGTTGATTGGCTAAAAATAGATAAAATGCCAATGAAATCCCCCCCAAAA
GGGGATTGGGAATTTTGGTTCTTCACAGAATTTGTGCTACTTTATAAAACATATAAAGTG
AAACCTTGGACTATACCAAGCCAACTCCTTGGTTTAAATGTACATTTGAGTAACCCTCTA
TATAACTATCAAAGAATGAGGGAGATTGATTCAAAGAATCGAATCAACACAAGACTGGCA
CTTGGTGGTTTTCTTAAAGAGTTTTTGGCTTTTCAAGTGCACTGGTACAATAAGGTTGTG
GCGCAAAGAACGCTCGATATGTTCGTGCCATTTAGCTACCTGATGGAGGAGGGAAAAGCT
CTGAAAAAAGTGGTCAATTCGGTGATAATCTCTCTGGGAACGAAAAGAATAGGTCCAAAT
CACACAAGGGTTAGCAACAAGAGATGGATGACTAAAAAACTGCAATTTGGGATAATGTTT
CTCGACCCCATTTGTCTGCCTAGAAGAATTAATAGATATTTTATTACGTATCAAACCATA
AGCATTTCGTTGGTTCATAAAAGCAAGCAACAAATTAAGCAAAGAACCAAGCAAAGATAC
CGAGACGAAAGAAGCTATTTTCATCAGAAAAATTTTGATGAATCCACTCCACGCCATCAA
AGAATAACAGGAAATAGAGAGCAAAATTATTATGATTTGCTTATTCCTGAAAATATTTTA
TCATCTAGACGTCGTAGAGAGTTGAGAATTCTAATTTCTTTCAATTTGAAAAAGAGGAAT
TTGAAAAAGACGAATGTTGTGGATAGAAATCCAGTATTTTGCAACAAGACTAAGATAAGA
AACTGTGGTCCATTTTTGAAGAAAAGTAAACATCGTGATAGAGATAAAAATGAATTAATT
AAATTAAAGTTCTTTCTTTGGCCTAATTATCGATTAGAAGATTTAGCTTGTATGAATCGT
TATTGGTTTGATACCAATAATGGAAGTCGTTTCAGCATTTTAAGAATCTATATGTATCCA
CGATTAAAAATTGGTTGA
>DE_JZG2
ATGCTTTTCAGAAACTATCGACTAGCCGCTATCGTATCCTTATCCGTGGAAATAATCAAT
TCGGCCCTTGTGGTCGGGCTCTATTATGGATTTCTTACCGCATTCTCCATAGGGCCCTCT
TATCTTTTACTTCTCAGAGCTCACGCTCTCGAAGAAGGAACTGAGAAGAAGGTATCAGCA
ACAACAGGTTTGATTACAGGACAGCTCATGGTGTTCATATCCATCTATTATGCGCCTCTG
CATCTAGCATTGGGTAGACCTCATACAATAACTGTCCTAGCTCTACCATATCTTTTGTTT
CATTTCTTCCGCTGGAATAATGACAAAGAAGACGAAAAAAACTTTTTTGCTTATCGATCT
ACTATCAGAAATTCAATGCGTAATCTCAGCACTCAATCTTTATTCCTCAATCATCTCATT
TTTCAATTATTCAACCATTTCTTTTCTACAAGTTCAGTGTTAGCCAGATTAGTCAACATT
TATATGTTTCGATGCAACAACAAGATGTTATTTGTAACAAGTAGTTTTGTTGGTTGGTTA
ATTGGTCACATTTTATTCATGCAATGGGTTGGATTGGTATTAGTCTGGATACGGCCAGGT
CGTTTGGTTAGATTGAACGTACTGATTCGATCTAAGAAGTACCTGCCGTCACAATTTAAG
TCCTTTATGTCAGACTTTACATACCTTATGTTAAACTTGATAAATGATCCGGGTCGAATC
TATAGTATTCTCTTATTTATTATCTGTACATTCTCTTCAGGCAGAATGCCCGTACTCCTG
CTTACTAAGAAACCGAAAGCACCTTTCCACTTACAACTAAAAAGAAAAACGAAAGAAGGG
GGGGAAAGTCAGGAAGAAAGAGATGTAGAAATAGAAAGAGCTTCCGAAAAAAATCAAGAA
ATCTTCGGGGGTGACTTTGTTGAAAAACTTCCTGTGAAGCTTCTTTTTAATTGTCAAGAA
TGGACTCGCCCCTTTCGATACGTAAAAAACAATCAAGTTGAAGGGGGTGTAAAAAGTGAA
ACGTCAGAATATTTTTTTGTTACATGCGAAAGTGATGGAAAACTAAGAATATCTTTTGCA
TCTCTGCCCAGTTTGTCAACTTTTTGGAAAATGATCCAAAGAAAAATAGACGCGTTCACA
CCCAAAAAACCCCCAAAAACCTCCAATGAAGAACTGTATAATTATTGGATTTATACAAAG
AACAAAAAAAAGATCACGGAAAAAAACAAATTTCTAAATAGAATTAAGGCTTTAGACAAG
GGATTTTTTTTTCTGGATATACTTGAAAAAAGAACTAGATTGTATAACGATACGATTGAA
AAAAATAAAAACCTTCGTAAATCGTATGGACCTTTTTTTAATGAAAAGACTCTAAAAAAC
AGAAACTACGTGCCTAAAATGCATGAGCCTTTGTTGACCGGGCCATATCGTGCAAGAATC
GCAAGAGGGGTTTCCTTGAGGCGTACACCACGCACTGATTCAACCTCACTTGTAGTAAAA
AAAAAAAAAAATAGGATTCATCGTTTCCTTTGGAATACCCTTTTTCGTGTTGGTACTAAA
TATTCATATTCAAAAAAAAAATATGATAAAAACAATCAAAAAAGAAAAAAAATTGGAGTG
ATACAAATACATAAATCAATCCCTGAATGGAAATCCAAATTAATCAACGATTTGGAATTC
GCGTTCCGGGACTATGAAGCCTCTGCGTGGAAGAAAGTAGATACCGATATACACTCAAGA
ACCCTTAAACAGATACTGCTATTTAGTCAGCAAAGCCTGCTTCCTGATCCCTCGCTCCCA
GACGAGGTGTTGGTGGCACAGTATTTGGATGAACCGGATTTTCGTCGAAACATAATTAAG
GGTTCTGGACGCGCTCAAAGGCGGAAAACTATTGCGAAACAGGTTCTCCCAAGGCCGTCT
TCCCCCCTTTTTTGGGGAAAAACCCAAAGTAAGCTTGAGGTTATGTTGAAACGACTTTTT
TTTAGAAATTTGAAAAGAAGAAAAAAAATAATAGATCCAAAAGCGAAGAACGAAAAAAGG
AAAAGAAAACGGGAAGAAAGAATGCGGATAGAAACAGAAGAAGCCTGGGAAAACCTGTCA
CATGGACCACAAATAAGAACTTCCTTATTAGTAATGCAATCGATTCTTAGAAAATATATT
CTATTCCCTTTATTCATAATAGCTAAAAATACTGTCCATTTCTTATCAGATCGAGTTTCT
GACTGGGATGAGGATTTTGCAGAATGGGATAAAGAAATACACATTCCATGTACGCATAGT
GGTGTTCCATTAAGAGAAAACGAACTTTTGACCTATTTTTTGGAAGAAGGTTTTGACATA
AAAATAATATCTCCTTTCTCCTTGAAACCTTGGTGCAGATCTAAACTACAAGCCTCTGTT
AGAAATCTAACAAAAAAAAAAAAGAAAAGTAAAAAATTGGAACTGGGCTTTTGTTATTTA
ACCGTTTGGGGAATGGAAGCTAACGAGGCTTTTGGTTCTCCCCGAACAAGAGATGCTTCT
TCTTCCCCTTTTATTGCCTTTTTGAAACCCGTTTTAAAGAAACTAGAAAAAAAAACGAAA
AAAAAGACAAAGAAAGTTCTAACAGTTTTAAAAAAAGTAGTAAGAAAACTATCAAAGGGA
AATGAAATTACATTAGATAAATTGAAAAGATTATCTAAATCAAGTAAAACTAAAGATGAA
TCGTTTACTCAAATTGGATCTATAGATTGGGCAAATTATTCACATACAGAACTACAAATG
AAGAATCTAACTGATACAACAAGCATAATGAGAAATGAAATACAAAGACTTGAAAAAGAT
AAAATAAAAGTAATTTCTGAAATAAAAAGTAGTCTAAATTCGAATGTAGAATTAGAATCA
CAACCGCCAAAAAATAATTGGAAAATATTAATACGAAGAAATATTCGATTAATCATTAAA
TTACATTATTTTATAAAAATTTTCATTGAAAAAAAATACATAGATATCTTTCTACCTATC
ATTAACATTGCCAGAATCAATACAAAACATTTTGTTGACTCAATGATTGGGAAATACATT
TCTAATAATGAAAGAAATGAATCTAAAAATGAAACAACTGAAAAAGACATTAACTTTATT
TCTATTTCAACTATCAAAAAGTCACGACCTACTAAGAAGAATTCACATATCTTTTATGAC
TTATCTTCCTTGTCGCAAGGATATGTATTTTTTAAATTATCACAACCCCAAGTTATTAAC
TTGTCTAAGTTAAGATCTGCTCTTCAATATCATGGAACATCTTTTTTTCTTAAGACTACA
ATAAAGAATTCTTTTGGAATACAAGGCATATTTAATGCCCAATTAAGACATAAGAAACTT
CGAAGTTATGATCAATGGAAAAACTGGTTAAGAGGTCATTTTCAATACAATTCTCCGATT
GAATGGTCTAGATTAATACCACAAAAATGGCGAAATAGAGTCAATCAGCGTTGGACACCT
GAAAATCAAGATTTTAAAAAATGGAGTTCATATGAAAAAGACCTATTATTTTCATTTCAT
TCCACAAATCAAAATTCTTATGAAATATATTCCCAACAAGAAAAATTTCTAAAATCCTAT
AGATATGGTCTTTTATCATATCAATTTCTT---------AATTATGAAACGAAGAAAGAC
TCATCTATTTATGGACCACCATTACAAGTAAATAAGAAGAAAAACAAAAACCTTTTTTAC
ACTATAGACAAATTCGTTTATGAGGATATGAATATGGGTCTCAAAAATAATAAGGCCTTT
GTTCTTTCTCTTTATCTAAGAAAGATGAATGTTATAGATATGGAAAAAAGGTTAGATAGA
AAATATTTTGATTGGAAAAAAAAAATTGTAAGACAAAATAACAATGATATTGAAAAAGAG
CCTTTGTATATTAGAATTCAAAAAGATCCAGAAGATATAGAAAGCACTCCACCCAATTCC
GAAGAAATCTTTGTTGATTGGCTAAAAATAGATAAAATGCCAATGAAATCCCCCCCAAAA
GGGGATTGGGAATTTTGGTTCTTCACAGAATTTGTGCTACTTTATAAAACATATAAAGTG
AAACCTTGGACTATACCAAGCCAACTCCTTGGTTTAAATGTACATTTGAGTAACCCTCTA
TATAACTATCAAAGAATGAGGGAGATTGATTCAAAGAATCGAATCAACACAAGACTGGCA
CTTGGTGGTTTTCTTAAAGAGTTTTTGGCTTTTCAAGTGCACTGGTACAATAAGGTTGTG
GCGCAAAGAACGCTCGATATGTTCGTGCCATTTAGCTACCTGATGGAGGAGGGAAAAGCT
CTGAAAAAAGTGGTCAATTCGGTGATAATCTCTCTGGGAACGAAAAGAATAGGTCCAAAT
CACACAAGGGTTAGCAACAAGAGATGGATGACTAAAAAACTGCAATTTGGGATAATGTTT
CTCGACCCCATTTGTCTGCCTAGAAGAATTAATAGATATTTTATTACGTATCAAACCATA
AGCATTTCGTTGGTTCATAAAAGCAAGCAACAAATTAAGC------------AAAGATAC
CGAGACGAAAGAAGCTATTTTCATCAGAAAAATTTTGATGAATCCACTCCACGCCATCAA
AGAATAACAGGAAATAGAGAGCAAAATTATTATGATTTGCTTATTCCTGAAAATATTTTA
TCATCTAGACGTCGTAGAGAGTTGAGAATTCTAATTTCTTTCAATTTGAAAAAGAGGAAT
TTGAAAAAGACGAATGTTGTGGATAGAAATCCAGTATTTTGCAACAAGACTAAGATAAGA
AACTGTGGTCCATTTTTGAAGAAAAGTAAACATCGTGATAGAGATAAAAATGAATTAATT
AAATTAAAGTTCTTTCTTTGGCCTAATTATCGATTAGAAGATTTAGCTTGTATGAATCGT
TATTGGTTTGATACCAATAATGGAAGTCGTTTCAGCATTTTAAGAATCTATATGTATCCA
CGATTAAAAATTGGTTGA
>DF_HNFH
ATGCTTTTCAGAAACTATCGACTAGCCGCTATCGTATCCTTATCCGTGGAAATAATCAAT
TCGGCCCTTGTGGTCGGGCTCTATTATGGATTTCTTACCGCATTCTCCATAGGGCCCTCT
TATCTTTTACTTCTCAGAGCTCACGCTCTCGAAGAAGGAACTGAGAAGAAGGTATCAGCA
ACAACAGGTTTGATCACAGGACAGCTCATGGTGTTCATATCCATCTATTATGCGCCTCTG
CATCTAGCATTGGGTAGACCTCATACAATAACTGTCCTAGCTCTACCATATCTTTTGTTT
CATTTCTTCCGCTGGAATAATGACAAAGAAGACGAAAAAAACTTTTTTGCTTATCGATCT
ACTATCAGAAATTCAATGCGTAATCTCAGCACTCAATCTTTATTCCTCAATCATCTCATT
TTTCAATTATTCAACCATTTCTTTTCTACAAGTTCAGTGTTAGCCAGATTAGTCAACATT
TATATGTTTCGATGCAACAACAAGATGTTATTTGTAACAAGTAGTTTTGTTGGTTGGTTA
ATTGGTCACATTTTATTCATGCAATGGGTTGGATTGGTATTAGTCTGGATACGGCCAGGT
CGTTTGGTTAGATTGAACGTACTGATTCGATCTAAGAAGTACCTGCCGTCACAATTTAAG
TCCTTTATGTCAGACTTTACATACCTTATGTTAAACTTGATAAATGATCCGGGTCGAATC
TATAGTATTCTCTTATTTATTATCTGTACATTCTCTTCAGGCAGAATGCCCGTACTCCTG
CTTACTAAGAAACCGAAAGCACCTTTCCACTTACAACTAAAAAGAAAAACGAAAGAAGGG
GGGGAAAGTCAGGAAGAAAGAGATGTAGAAATAGAAAGAGCTTCCGAAAAAAATCAAGAA
ATCTTCGGGGGTGACTTTGTTGAAAAACTTCCTGTGAACCTTCTTTTTAATTGTCAAGAA
TGGACTCGCCCCTTTCGATACGTAAAAAACAATCAAGTTGAAGGGGGTGTAAAAAGTGAA
ACGTCAGAATATTTTTTTGTTACATGCGAAAGTGATGGAAAACTAAGAATATCTTTTGCA
TCTCTGCCCAGTTTGTCAACTTTTTGGAAAATGATACAAAGAAAAATAGACGCGTTCACA
CCCAAAAATCCCCCAAAAACCTCCAATGAAGAACTGTATAATTATTGGATTTATACAAAG
AACAAAAAAAAGATCACGGAAAAAAACAAATTTCTAAATAGAATTAAGGCTTTAGACAAG
GGATTTCTTTTTCTGGATATACTTGAAAAAAGAACTAGATTGTATAACGATACGATTGAA
AAAAATAAAAACCTTCGTAAATCGTATGGACCTTTTTTTAATGAAAAGACTCTAAAAAAC
AAAAACTACATGCCTAAAATGCATGAGCCTTTGTTGACCGGGCCATATCGTGCAAGAATC
GCAAGAGGGGTTTCCTTGTGGCGTACACCACGCACTGATTCAACCTCACTTGTTGT---A
AAAAAAAAAAATAGGATTCATCGTTTCCTTTGGAATACCCTTTTTCGTGTTGGTACTAAA
TATTCATATTCAAAAAAAAAATATGATAAAAACAATCAAAAAAGAAAAAAAATTGGAGTG
ATACAAATACATAAATCAATCCCTGAATGGAAATCAAAATTAATCAACGATTTGGAATTC
GCGTTACGGGACTATGAAGCCTCTGCGTGGAAGAAAGTAGATACCGATATACGCTCAAGA
ACCCTTAAACAGATACTCCTATTTAGTCAGCAAAGCCTGCTTCCTGATCCCTCGCTCCCA
GACGAGGTGTTGGTGGCACAGTATTTGGATGAACCGGATTTTCGTCGAAACATAATTAAG
GGTTCTGGACGCGCTCAAAGGCGGAAAACTATTGCGAAACAGGTTCTCCCAAGGCCGTCT
TCCCCCCTTTTTTGGGGCAAAACCCAAAGTAAGCTTGAGGTTATGTTGAAACGACTTTTT
TTTAGAAATTTGAAAAGAAGAAAAAAAATAATAGATCCAAAAGCGAAGAACGAAAAAAGG
AAAAGAAAACGGGAAGAAAGAATGCGGATAGAAACAGAAGAAGCCTGGGAAAACCTGTCA
CATGGACCACAAATAAGAACTTCCTTATTAGTAATGCAATCGATTCTTAGAAAATATATT
CTATTCCCTTTATTCATAATAGCTAAAAATACTGTCCATTTCTTATCAGATCGAGTTTCT
GACTGGGATGAGGATTTTGCGGAATGGGATAAAGAAATACACATTCCATGTACGCATAGT
GGTGTTCCATTAAGAGAAAACGAACTTTTGACCTATTTTTTGGAAGAAGGTTTTGACATA
AAAATAATATCTCCTTTCTCCTTGAAACCTTGGTGCAGATCTAAACTACAAGCCTCTGGT
AGAAATCTAAC---AAAAAAAAAGAAAAGTAAAAAATTGGAACTGGGCTTTTGTTATTTA
ACCGTTTGGGGAATGGAAGCTGACGAGGCTTTCGGTTCTCCCCGAACAAGAGATGCTTCT
TCTTCCCCTTTTATTGCCTTTTTGAAACCCGTTTTAAAGAAACTAGAAAAAAAAACGAAA
AAAAAGACAAAGAAAGTTCTAACAGTTTTTAAAAAAGTAGTAAGAAAACTATCAAAGGGA
AATGAAATTACATTAGATAAATTGAAAAGATTATCTAAATCAAGTAAAACTAAAGATGAA
TCGTTTACTCAAATTGGATCTATAGATTGGGCAAATTATTCACATACAGAACTACAAATG
AAGAATCTAACTGATACAACAAGCATAATGAGAAATGAAATAGAAAGACTTGAAAAAGAT
AAAATAAAAGTCATTTCTGAAATAAAAAGTAGTATAAATTCGAATGTAGAATTAGAATCA
CAACCGCCAAAAAATAATTGGAAAATATTAATACGAAGAAATATTCGATTAATCATTAAA
TTACATTATTTTATAAAAATTTTCATTGAAAAAAAATACATAGATATCTTTCTACCTATC
ATTAACATTGCCAGAATCAATACAAAACATTTTGTTGACTCAATGATTGGGAAATACATT
TCTAATAATGAAAGAAATGAATCTAAAAATGAAACAACTGAAAAAGACATTAACTTTATT
TCTATTTCAACTATCAAAAAGTCACGACCTACTAAGAAGAATTCACATATCTTTTATGAC
TTATCTTCCTTGTCACAAGGATATGTATTTTTTAAATTATCACAACCCCAAGTTATTAAC
TTGTCTAAGTTAAGATCTGCTCTTCAATATCATGGAACATCTTTTTTTATTAAGACTACA
ATAAAGAATTCTTTTGGAATACAAGGCATATTTAATGCCCAATTAAGACATAAGAAACTT
CGAAGTTATGATCAATGGAAAAACTGGTTAAGAGGTCATTTTCAATACAATTCTCCGATT
GAATGGTCTAGATTAATACCACAAAAATGGCGAAATAGAGTCAATCAGCGTTGGACAGCT
AAAAATAAAGATTTAAAAAAATGGAGTTCATATGAAAAAGACCTATTATTTTCATTTCAT
TCCACAAATCAAAATTCTTATGAAATATATTCCCAACAAGAAAAATTTCTAAAATCCTAT
AGATATGGTCTTTTATCATATCAATTTCTT---------AATTATGAAACGAAGAAAGAC
TCATCTATTTATGGACCACCATTACAAGTAAATAAGAAGAAAAACAAAAACCTTTTTTAC
ACTATAGACAAATTCGTTTATGAGGATATGAATATGGGTCTCAAAAATAATAAGGCCTTT
GTTCTTTCTCTTTATCTAAGAAGGATGAATGTTATAGATATGGAAAAAAGGTTAGATAGA
AAATATTTTGATTGGAAGAAAAAAATTCTAAGACAAAATAACAATGATATTGAAAAAGAG
CCTTTGTATATTAGAATTCAAAAAGATCCAGAAGATATAGAAAGCACTCCACCCAATTCC
GAAGAAATCTTCGTTGATTGGCTAAAAATAGATAAAATGCCAATGAAATCCCCCCCAAAA
GGGGATTGGGAATTTTGGTTCTTCACAGAATTTGTGCTACTTTATAAAGCATATAAAGTG
AAACCTTGGACTATCCCAAGCCAACTCCTTGTTTTAAATGTACATTTGAGTAACCCTCTA
TATAACTATCAAAGAATGAGGGAGATTGATTCAAAGAATCGAGTCAACACAAGACTGGTA
CTTGGTGGTTTTCTTAAAGAGTTTTTGGCTTTTCAAGTGCACTGGTACAATAAGGTTGTG
GCGCAAAGAACGCTCGATATGTTCGTGCCATTTAGCTACCTGATGGAGGAGGGAAAAGCT
CTGAAAAAAGTGGTCAATTCGGTGATAATCTCTCTGGGAACGAAAAGAATAGGTCCAAAT
CACACAAGGGTTAGCAACAAGAGATGGATGACTAAAAGACTGCAATTTGGGATAATGTTT
CTCGACCCCATTTGTCTGCCTAGAAGAATTAATAGATATTTTATTACGTATCAAACCATA
AGCATTTCGTTGGTTCATAAAAGCAAGCAACAAATTAAGCAACAAATTAAGCAAAGATAC
CGAGACGAAAGAAGCTATTTTCATCAGAAGAATTTTGATGAATCCACTCCACGCCATCAA
AGAATAACAGGAAATAGAGAGCAAAATTATTATGATTTGCTTATTCCTGAAAATATTTTA
TCATCTAGACGTCGTAGAGAGTTGAGAATTCTAATTTCTTTCAATTTGAAAAAGAGGAGT
TTGAAAAAGACGAATGTTGTGGATAGAAATCCAGTATTTTGCAACAAGACTAAGATAAGA
AACTGTGGTCCATTTTTGAAGAAAAGTAAACATCGTGATAGAGATAAAAATGAATTAATT
AAATTAAAGTTCTTTCTTTGGCCTAATTATCGATTAGAAGATTTAGCTTGTATGAATCGT
TATTGGTTTGATACCAATAATGGAAGTCGTTTCAGCATGTTAAGAATCTATATGTATCCA
CGATTCAAAATTGGTTGA
>DF_SCGY
ATGCTTTTCAGAAACTATCGACTAGCCGCTATCGTATCCTTATCCGTGGAAATAATCAAT
TCGGCCCTTGTGGTCGGGCTCTATTATGGATTTCTTACCGCATTCTCCATAGGGCCCTCT
TATCTTTTACTTCTCAGAGCTCACGCTCTCGAAGAAGGAACTGAGAAGAAGGTATCAGCA
ACAACAGGTTTGATCACAGGACAGCTCATGGTGTTCATATCCATCTATTATGCGCCTCTG
CATCTAGCATTGGGTAGACCTCATACAATAACTGTCCTAGCTCTACCATATCTTTTGTTT
CATTTCTTCCGCTGGAATAATGACAAAGAAGACGAAAAAAACTTTTTTGCTTATCGATCT
ACTATCAGAAATTCAATGCGTAATCTCAGCACTCAATCTTTATTCCTCAATCATCTCATT
TTTCAATTATTCAACCATTTCTTTTCTACAAGTTCAGTGTTAGCCAGATTAGTCAACATT
TATATGTTTCGATGCAACAACAAGATGTTATTTGTAACAAGTAGTTTTGTTGGTTGGTTA
ATTGGTCACATTTTATTCATGCAATGGGTTGGATTGGTATTAGTCTGGATACGGCCAGGT
CGTTTGGTTAGATTGAACGTACTGATTCGATCTAAGAAGTACCTGCCGTCACAATTTAAG
TCCTTTATGTCAGACTTTACATACCTTATGTTAAACTTGATAAATGATCCGGGTCGAATC
TATAGTATTCTCTTATTTATTATCTGTACATTCTCTTCAGGCAGAATGCCCGTACTCCTG
CTTACTAAGAAACCGAAAGCACCTTTCCACTTACAACTAAAAAGAAAAACGAAAGAAGGG
GGGGAAAGTCAGGAAGAAAGAGATGTAGAAATAGAAAGAGCTTCCGAAAAAAATCAAGAA
ATCTTCGGGGGTGACTTTGTTGAAAAACTTCCTGTGAACCTTCTTTTTAATTGTCAAGAA
TGGACTCGCCCCTTTCGATACGTAAAAAACAATCAAGTTGAAGGGGGTGTAAAAAGTGAA
ACGTCAGAATATTTTTTTGTTACATGCGAAAGTGATGGAAAACTAAGAATATCTTTTGCA
TCTCTGCCCAGTTTGTCAACTTTTTGGAAAATGATACAAAGAAAAATAGACGCGTTCACA
CCCAAAAAACCCCAAAAAACCTCCAATGAAGAACTGTATAATTATTGGATTTATACAAAG
AACAAAAAAAAGATCACGGAAAAAAACAAATTTCTAAATAGAATTAAGGCTTTAGACAAG
GGATTTCTTTTTCTGGATATACTTGAAAAAAGAACTAGATTGTATAACGATACGATTGAA
AAAAATAAAAACCTTCGTAAATCGTATGGACCTTTTTTTAATGAAAAGACTCTAAAAAAC
AAAAACTACGTGCCTAAAATGCATGAGCCTTTGTTGACCGGGCCATATCGTGCAAGAATC
GCAAGAGGGGTTTCCTTGTGGCGTACACCACGCACTGATTCAACCTCACTTGTTGTAAAA
AAAAAAAAAAATAGGATTCATCGTTTCCTTTGGAATACCCTTTTTCGTGTTGGTACTAAA
TATTCATATTCAAAAAAAAAATATGATAAAAACAATCAAAAAAGAAAAAAAATTGGAGTG
ATACAAATACATAAATCAATCCCTGAATGGAAATCAAAATTAATCAACGATTTGGAATTC
GCGTTACGGGACTATGAAGCCTCTGCGTGGAAGAAAGTAGATACCGATATACGCTCAAGA
ACCCTTAAACAGATACTCCTATTTAGTCAGCAAAGCCTGCTTCCTGATCCCTCGCTCCCA
GACGAGGTGTTGGTGGCACAGTATTTGGATGAACCGGATTTTCGTCGAAACATAATTAAG
GGTTCTGGACGCGCTCAAAGGCGGAAAACTATTGCGAAACAGGTTCTCCCAAGGCCGTCT
TCCCCCCTTTTTTGGGGCAAAACCCAAAGTAAGCTTGAGGTTATGTTGAAACGACTTTTT
TTTAGAAATTTGAAAAGAAGAAAAAAAATAATAGATCCAAAAGCGAAGAACGAAAAAAGG
AAAAGAAAACGGGAAGAAAGAATGCGGATAGAAACAGAAGAAGCCTGGGAAAACCTGTCA
CATGGACCACAAATAAGAACTTCCTTATTAGTAATGCAATCGATTCTTAGAAAATATATT
CTATTCCCTTTATTCATAATAGCTAAAAATACTGTCCATTTCTTATCAGATCGAGTTTCT
GACTGGGATGAGGATTTTGCGGAATGGGATAAAGAAATACACATTCCATGTACGCATAGT
GGTGTTCCATTAAGAGAAAACGAACTTTTGACCTATTTTTTGGAAGAAGGTTTTGACATA
AAAATAATATCTCCTTTCTCCTTGAAACCTTGGTGCAGATCTAAACTACAAGCCTCTGGT
AGAAATCTAAC---AAAAAAAAAGAAAAGTAAAAAATTGGAACTGGGCTTTTGTTATTTA
ACCGTTTGGGGAATGGAAGCTGACGAGGCTTTCGGTTCTCCCCGAACAAGAGATGCTTCT
TCTTCCCCTTTTATTGCCTTTTTGAAACCCGTTTTAAAGAAACTAGAAAAAAAAACGAAA
AAAAAGACAAAGAAAGTTCTAACAGTTTTTAAAAAAGTAGTAAGAAAACTATCAAAGGGA
AATGAAATTACATTAGATAAATTGAAAAGATTATCTAAATCAAGTAAAACTAAAGATGAA
TCGTTTACTCAAATTGGATCTATAGATTGGGCAAATTATTCACATACAGAACTACAAATG
AAGAATCTAACTGATACAACAAGCATAATGAGAAATGAAATAGAAAGACTTGAAAAAGAT
AAAATAAAAGTCATTTCTGAAATAAAAAGTAGTATAAATTCGAATGTAGAATTAGAATCA
CAACCGCCAAAAAATAATTGGAAAATATTAATACGAAGAAATATTCGATTAATCATTAAA
TTACATTATTTTATAAAAATTTTCATTGAAAAAAAATACATAGATATCTTTCTACCTATC
ATTAACATTGCCAGAATCAATACAAAACATTTTGTTGACTCAATGATTGGGAAATACATT
TCTAATAATGAAAGAAATGAATCTAAAAATGAAACAACTGAAAAAGACATTAACTTTATT
TCTATTTCAACTATCAAAAAGTCACGACCTACTAAGAAGAATTCACATATCTTTTATGAC
TTATCTTCCTTGTCACAAGGATATGTATTTTTTAAATTATCACAACCCCAAGTTATTAAC
TTGTCTAAGTTAAGATCTGCTCTTCAATATCATGGAACATCTTTTTTTATTAAGACTACA
ATAAAGAATTCTTTTGGAATACAAGGCATATTTAATGCCCAATTAAGACATAAGAAACTT
CGAAGTTATGATCAATGGAAAAACTGGTTAAGAGGTCATTTTCAATACAATTCTCCGATT
GAATGGTCTAGATTAATACCACAAAAATGGAGAAATAGAGTCAATCAGCGTTGGACAGCT
AAAAATAAAGATTTAAAAAAATGGAGTTCATATGAAAAAGACCTATTATTTTCATTTCAT
TCCACAAATCAAAATTCTTATGAAATATATTCCCAACAAGAAAAATTTCTAAAATCCTAT
AGATATGGTCTTTTATCATATCAATTTCTT---------AATTATGAAACGAAGAAAGAC
TCATCTATTTATGGACCACCATTACAAGTAAATAAGAAGAAAAACAAAAACCTTTTTTAC
ACTATAGACAAATTCGTTTATGAGGATATGAATATGGGTCTCAAAAATAATAAGGCCTTT
GTTCTTTCTCTTTATCTAAGAAGGATGAATGTTATAGATATGGAAAAAAGGTTAGATAGA
AAATATTTTGATTGGAAAAAAAAAATTCTAAGACAAAATAACAATGATATTGAAAAAGAG
CCTTTGTATATTAGAATTCAAAAAGATCCAGAAGATATAGAAAGCACTCCACCCAATTCC
GAAGAAATCTTCGTTGATTGGCTAAAAATAGATAAAATGCCAATGAAATCCCCCAAAAAA
GGGGATTGGGAATTTTGGTTCTTCACAGAATTTGTGCTACTTTATAAAGCATATAAAGTG
AAACCTTGGACTATCCCAAGCCAACTCCTTGTTTTAAATGTACATTTGAGTAACCCTCTA
TATAACTATCAAAGAATGAGGGAGATTGATTCAAAGAATCGAGTCAACACAAGACTGGTA
CTTGGTGGTTTTCTTAAAGAGTTTTTGGCTTTTCAAGTGCACTGGTACAATAAGGTTGTG
GCGCAAAGAACGCTCGATATGTTCGTGCCATTTAGCTACCTGATGGAGGAGGGAAAAGCT
CTGAAAAAAGTGGTCAATTCGGTGATAATCTCTCTGGGAACGAAAAGAATAGGTCCAAAT
CACACAAGGGTTAGCAACAAGAGATGGATGACTAAAAGACTGCAATTTGGGATAATGTTT
CTCGACCCCATTTGTCTGCCTAGAAGAATTAATAGATATTTTATTACGTATCAAACCATA
AGCATTTCGTTGGTTCATAAAAGCAAGCAACAAATTAAGCAACAAATTAAGCAAAGATAC
CGAGACGAAAGAAGCTATTTTCATCAGAAGAATTTTGATGAATCCACTCCACGCCATCAA
AGAATAACAGGAAATAGAGAGCAAAATTATTATGATTTGCTTATTCCTGAAAATATTTTA
TCATCTAGACGTCGTAGAGAGTTGAGAATTCTAATTTCTTTCAATTTGAAAAAGAGGAGT
TTGAAAAAGACGAATGTTGTGGATAGAAATCCAGTATTTTGCAACAAGACTAAGATAAGA
AACTGTGGTCCATTTTTGAAGAAAAGTAAACATCGTGATAGAGATAAAAATGAATTAATT
AAATTAAAGTTCTTTCTTTGGCCTAATTATCGATTAGAAGATTTAGCTTGTATGAATCGT
TATTGGTTTGATACCAATAATGGAAGTCGTTTCAGCATGTTAAGAATCTATATGTATCCA
CGATTAAAAATTGGTTGA
>DF_GSLX
ATGCTTTTCAGAAACTATCGACTAGCCGCTATCGTATCCTTATCCGTGGAAATAATCAAT
TCGGCCCTTGTGGTCGGGCTCTATTATGGATTTCTTACCGCATTCTCCATAGGGCCCTCT
TATCTTTTACTTCTCAGAGCTCACGCTCTCGAAGAAGGAACTGAGAAGAAGGTATCAGCA
ACAACAGGTTTGATCACAGGACAGCTCATGGTGTTCATATCCATCTATTATGCGCCTCTG
CATCTAGCATTGGGTAGACCTCATACAATAACTGTCCTAGCTCTACCATATCTTTTGTTT
CATTTCTTCCGCTGGAATAATGACAAAGAAGACGAAAAAAACTTTTTTGCTTATCGATCT
ACTATCAGAAATTCAATGCGTAATCTCAGCACTCAATCTTTATTCCTCAATCATCTCATT
TTTCAATTATTCAACCATTTCTTTTCTACAAGTTCAGTGTTAGCCAGATTAGTCAACATT
TATATGTTTCGATGCAACAACAAGATGTTATTTGTAACAAGTAGTTTTGTTGGTTGGTTA
ATTGGTCACATTTTATTCATGCAATGGGTTGGATTGGTATTAGTCTGGATACGGCCAGGT
CGTTTGGTTAGATTGAACGTACTGATTCGATCTAAGAAGTACCTGCCGTCACAATTTAAG
TCCTTTATGTCAGACTTTACATACCTTATGTTAAACTTGATAAATGATCCGGGTCGAATC
TATAGTATTCTCTTATTTATTATCTGTACATTCTCTTCAGGCAGAATGCCCGTACTCCTG
CTTACTAAGAAACCGAAAGCACCTTTCCACTTACAACTAAAAAGAAAAACGAAAGAAGGG
GGGGAAAGTCAGGAAGAAAGAGATGTAGAAATAGAAAGAGCTTCCGAAAAAAATCAAGAA
ATCTTCGGGGGTGACTTTGTTGAAAAACTTCCTGTGAACCTTCTTTTTAATTGTCAAGAA
TGGACTCGCCCCTTTCGATACGTAAAAAACAATCAAGTTGAAGGGGGTGTAAAAAGTGAA
ACGTCAGAATATTTTTTTGTTACATGCGAAAGTGATGGAAAACTAAGAATATCTTTTGCA
TCTCTGCCCAGTTTGTCAACTTTTTGGAAAATGATACAAAGAAAAATAGACGCGTTCACA
CCCAAAAAACCCCAAAAAACCTCCAATGAAGAACTGTATAATTATTGGATTTATACAAAG
AACAAAAAAAAGATCACGGAAAAAAACAAATTTCTAAATAGAATTAAGGCTTTAGACAAG
GGATTTCTTTTTCTGGATATACTTGAAAAAAGAACTAGATTGTATAACGATACGATTGAA
AAAAATAAAAACCTTCGTAAATCGTATGGACCTTTTTTTAATGAAAAGACTCTAAAAAAC
AAAAACTACGTGCCTAAAATGCATGAGCCTTTGTTGACCGGGCCATATCGTGCAAGAATC
GCAAGAGGGGTTTCCTTGTGGCGTACACCACGCACTGATTCAACCTCACTTGTTGTAAAA
AAAAAAAAAAATAGGATTCATCGTTTCCTTTGGAATACCCTTTTTCGTGTTGGTACTAAA
TATTCATATTCAAAAAAAAAATATGATAAAAACAATCAAAAAAGAAAAAAAATTGGAGTG
ATACAAATACATAAATCAATCCCTGAATGGAAATCAAAATTAATCAACGATTTGGAATTC
GCGTTACGGGACTATGAAGCCTCTGCGTGGAAGAAAGTAGATACCGATATACGCTCAAGA
ACCCTTAAACAGATACTCCTATTTAGTCAGCAAAGCCTGCTTCCTGATCCCTCGCTCCCA
GACGAGGTGTTGGTGGCACAGTATTTGGATGAACCGGATTTTCGTCGAAACATAATTAAG
GGTTCTGGACGCGCTCAAAGGCGGAAAACTATTGCGAAACAGGTTCTCCCAAGGCCGTCT
TCCCCCCTTTTTTGGGGCAAAACCCAAAGTAAGCTTGAGGTTATGTTGAAACGACTTTTT
TTTAGAAATTTGAAAAGAAGAAAAAAAATAATAGATCCAAAAGCGAAGAACGAAAAAAGG
AAAAGAAAACGGGAAGAAAGAATGCGGATAGAAACAGAAGAAGCCTGGGAAAACCTGTCA
CATGGACCACAAATAAGAACTTCCTTATTAGTAATGCAATCGATTCTTAGAAAATATATT
CTATTCCCTTTATTCATAATAGCTAAAAATACTGTCCATTTCTTATCAGATCGAGTTTCT
GACTGGGATGAGGATTTTGCGGAATGGGATAAAGAAATACACATTCCATGTACGCATAGT
GGTGTTCCATTAAGAGAAAACGAACTTTTGACCTATTTTTTGGAAGAAGGTTTTGACATA
AAAATAATATCTCCTTTCTCCTTGAAACCTTGGTGCAGATCTAAACTACAAGCCTCTGGT
AGAAATCTAAC---AAAAAAAAAGAAAAGTAAAAAATTGGAACTGGGCTTTTGTTATTTA
ACCGTTTGGGGAATGGAAGCTGACGAGGCTTTCGGTTCTCCCCGAACAAGAGATGCTTCT
TCTTCCCCTTTTATTGCCTTTTTGAAACCCGTTTTAAAGAAACTAGAAAAAAAAACGAAA
AAAAAGACAAAGAAAGTTCTAACAGTTTTTAAAAAAGTAGTAAGAAAACTATCAAAGGGA
AATGAAATTACATTAGATAAATTGAAAAGATTATCTAAATCAAGTAAAACTAAAGATGAA
TCGTTTACTCAAATTGGATCTATAGATTGGGCAAATTATTCACATACAGAACTACAAATG
AAGAATCTAACTGATACAACAAGCATAATGAGAAATGAAATAGAAAGACTTGAAAAAGAT
AAAATAAAAGTCATTTCTGAAATAAAAAGTAGTATAAATTCGAATGTAGAATTAGAATCA
CAACCGCCAAAAAATAATTGGAAAATATTAATACGAAGAAATATTCGATTAATCATTAAA
TTACATTATTTTATAAAAATTTTCATTGAAAAAAAATACATAGATATCTTTCTACCTATC
ATTAACATTGCCAGAATCAATACAAAACATTTTGTTGACTCAATGATTGGGAAATACATT
TCTAATAATGAAAGAAATGAATCTAAAAATGAAACAACTGAAAAAGACATTAACTTTATT
TCTATTTCAACTATCAAAAAGTCACGACCTACTAAGAAGAATTCACATATCTTTTATGAC
TTATCTTCCTTGTCACAAGGATATGTATTTTTTAAATTATCACAACCCCAAGTTATTAAC
TTGTCTAAGTTAAGATCTGCTCTTCAATATCATGGAACATCTTTTTTTATTAAGACTACA
ATAAAGAATTCTTTTGGAATACAAGGCATATTTAATGCCCAATTAAGACATAAGAAACTT
CGAAGTTATGATCAATGGAAAAACTGGTTAAGAGGTCATTTTCAATACAATTCTCCGATT
GAATGGTCTAGATTAATACCACAAAAATGGAGAAATAGAGTCAATCAGCGTTGGACAGCT
AAAAATAAAGATTTAAAAAAATGGAGTTCATATGAAAAAGACCTATTATTTTCATTTCAT
TCCACAAATCAAAATTCTTATGAAATATATTCCCAACAAGAAAAATTTCTAAAATCCTAT
AGATATGGTCTTTTATCATATCAATTTCTT---------AATTATGAAACGAAGAAAGAC
TCATCTATTTATGGACCACCATTACAAGTAAATAAGAAGAAAAACAAAAACCTTTTTTAC
ACTATAGACAAATTCGTTTATGAGGATATGAATATGGGTCTCAAAAATAATAAGGCCTTT
GTTCTTTCTCTTTATCTAAGAAGGATGAATGTTATAGATATGGAAAAAAGGTTAGATAGA
AAATATTTTGATTGGAAAAAAAAAATTCTAAGACAAAATAACAATGATATTGAAAAAGAG
CCTTTGTATATTAGAATTCAAAAAGATCCAGAAGATATAGAAAGCACTCCACCCAATTCC
GAAGAAATCTTCGTTGATTGGCTAAAAATAGATAAAATGCCAATGAAATCCCCCAAAAAA
GGGGATTGGGAATTTTGGTTCTTCACAGAATTTGTGCTACTTTATAAAGCATATAAAGTG
AAACCTTGGACTATCCCAAGCCAACTCCTTGTTTTAAATGTACATTTGAGTAACCCTCTA
TATAACTATCAAAGAATGAGGGAGATTGATTCAAAGAATCGAGTCAACACAAGACTGGTA
CTTGGTGGTTTTCTTAAAGAGTTTTTGGCTTTTCAAGTGCACTGGTACAATAAGGTTGTG
GCGCAAAGAACGCTCGATATGTTCGTGCCATTTAGCTACCTGATGGAGGAGGGAAAAGCT
CTGAAAAAAGTGGTCAATTCGGTGATAATCTCTCTGGGAACGAAAAGAATAGGTCCAAAT
CACACAAGGGTTAGCAACAAGAGATGGATGACTAAAAGACTGCAATTTGGGATAATGTTT
CTCGACCCCATTTGTCTGCCTAGAAGAATTAATAGATATTTTATTACGTATCAAACCATA
AGCATTTCGTTGGTTCATAAAAGCAAGCAACAAATTAAGCAACAAATTAAGCAAAGATAC
CGAGACGAAAGAAGCTATTTTCATCAGAAGAATTTTGATGAATCCACTCCACGCCATCAA
AGAATAACAGGAAATAGAGAGCAAAATTATTATGATTTGCTTATTCCTGAAAATATTTTA
TCATCTAGACGTCGTAGAGAGTTGAGAATTCTAATTTCTTTCAATTTGAAAAAGAGGAGT
TTGAAAAAGACGAATGTTGTGGATAGAAATCCAGTATTTTGCAACAAGACTAAGATAAGA
AACTGTGGTCCATTTTTGAAGAAAAGTAAACATCGTGATAGAGATAAAAATGAATTAATT
AAATTAAAGTTCTTTCTTTGGCCTAATTATCGATTAGAAGATTTAGCTTGTATGAATCGT
TATTGGTTTGATACCAATAATGGAAGTCGTTTCAGCATGTTAAGAATCTATATGTATCCA
CGATTAAAAATTGGTTGA
>DF_GSTS
ATGCTTTTCAGAAACTATCGACTAGCCGCTATCGTATCCTTATCCGTGGAAATAATCAAT
TCGGCCCTTGTGGTCGGGCTCTATTATGGATTTCTTACCGCATTCTCCATAGGGCCCTCT
TATCTTTTACTTCTCAGAGCTCACGCTCTCGAAGAAGGAACTGAGAAGAAGGTATCAGCA
ACAACAGGTTTGATCACAGGACAGCTCATGGTGTTCATATCCATCTATTATGCGCCTCTG
CATCTAGCATTGGGTAGACCTCATACAATAACTGTCCTAGCTCTACCATATCTTTTGTTT
CATTTCTTCCGCTGGAATAATGACAAAGAAGACGAAAAAAACTTTTTTGCTTATCGATCT
ACTATCAGAAATTCAATGCGTAATCTCAGCACTCAATCTTTATTCCTCAATCATCTCATT
TTTCAATTATTCAACCATTTCTTTTCTACAAGTTCAGTGTTAGCCAGATTAGTCAACATT
TATATGTTTCGATGCAACAACAAGATGTTATTTGTAACAAGTAGTTTTGTTGGTTGGTTA
ATTGGTCACATTTTATTCATGCAATGGGTTGGATTGGTATTAGTCTGGATACGGCCAGGT
CGTTTGGTTAGATTGAACGTACTGATTCGATCTAAGAAGTACCTGCCGTCACAATTTAAG
TCCTTTATGTCAGACTTTACATACCTTATGTTAAACTTGATAAATGATCCGGGTCGAATC
TATAGTATTCTCTTATTTATTATCTGTACATTCTCTTCAGGCAGAATGCCCGTACTCCTG
CTTACTAAGAAACCGAAAGCACCTTTCCACTTACAACTAAAAAGAAAAACGAAAGAAGGG
GGGGAAAGTCAGGAAGAAAGAGATGTAGAAATAGAAAGAGCTTCCGAAAAAAATCAAGAA
ATCTTCGGGGGTGACTTTGTTGAAAAACTTCCTGTGAACCTTCTTTTTAATTGTCAAGAA
TGGACTCGCCCCTTTCGATACGTAAAAAACAATCAAGTTGAAGGGGGTGTAAAAAGTGAA
ACGTCAGAATATTTTTTTGTTACATGCGAAAGTGATGGAAAACTAAGAATATCTTTTGCA
TCTCTGCCCAGTTTGTCAACTTTTTGGAAAATGATACAAAGAAAAATAGACGCGTTCACA
CCCAAAAAACCCCAAAAAACCTCCAATGAAGAACTGTATAATTATTGGATTTATACAAAG
AACAAAAAAAAGATCACGGAAAAAAACAAATTTCTAAATAGAATTAAGGCTTTAGACAAG
GGATTTCTTTTTCTGGATATACTTGAAAAAAGAACTAGATTGTATAACGATACGATTGAA
AAAAATAAAAACCTTCGTAAATCGTATGGACCTTTTTTTAATGAAAAGACTCTAAAAAAC
AAAAACTACGTGCCTAAAATGCATGAGCCTTTGTTGACCGGGCCATATCGTGCAAGAATC
GCAAGAGGGGTTTCCTTGTGGCGTACACCACGCACTGATTCAACCTCACTTGTTGTAAAA
AAAAAAAAAAATAGGATTCATCGTTTCCTTTGGAATACCCTTTTTCGTGTTGGTACTAAA
TATTCATATTCAAAAAAAAAATATGATAAAAACAATCAAAAAAGAAAAAAAATTGGAGTG
ATACAAATACATAAATCAATCCCTGAATGGAAATCAAAATTAATCAACGATTTGGAATTC
GCGTTACGGGACTATGAAGCCTCTGCGTGGAAGAAAGTAGATACCGATATACGCTCAAGA
ACCCTTAAACAGATACTCCTATTTAGTCAGCAAAGCCTGCTTCCTGATCCCTCGCTCCCA
GACGAGGTGTTGGTGGCACAGTATTTGGATGAACCGGATTTTCGTCGAAACATAATTAAG
GGTTCTGGACGCGCTCAAAGGCGGAAAACTATTGCGAAACAGGTTCTCCCAAGGCCGTCT
TCCCCCCTTTTTTGGGGCAAAACCCAAAGTAAGCTTGAGGTTATGTTGAAACGACTTTTT
TTTAGAAATTTGAAAAGAAGAAAAAAAATAATAGATCCAAAAGCGAAGAACGAAAAAAGG
AAAAGAAAACGGGAAGAAAGAATGCGGATAGAAACAGAAGAAGCCTGGGAAAACCTGTCA
CATGGACCACAAATAAGAACTTCCTTATTAGTAATGCAATCGATTCTTAGAAAATATATT
CTATTCCCTTTATTCATAATAGCTAAAAATACTGTCCATTTCTTATCAGATCGAGTTTCT
GACTGGGATGAGGATTTTGCGGAATGGGATAAAGAAATACACATTCCATGTACGCATAGT
GGTGTTCCATTAAGAGAAAACGAACTTTTGACCTATTTTTTGGAAGAAGGTTTTGACATA
AAAATAATATCTCCTTTCTCCTTGAAACCTTGGTGCAGATCTAAACTACAAGCCTCTGGT
AGAAATCTAAC---AAAAAAAAAGAAAAGTAAAAAATTGGAACTGGGCTTTTGTTATTTA
ACCGTTTGGGGAATGGAAGCTGACGAGGCTTTCGGTTCTCCCCGAACAAGAGATGCTTCT
TCTTCCCCTTTTATTGCCTTTTTGAAACCCGTTTTAAAGAAACTAGAAAAAAAAACGAAA
AAAAAGACAAAGAAAGTTCTAACAGTTTTTAAAAAAGTAGTAAGAAAACTATCAAAGGGA
AATGAAATTACATTAGATAAATTGAAAAGATTATCTAAATCAAGTAAAACTAAAGATGAA
TCGTTTACTCAAATTGGATCTATAGATTGGGCAAATTATTCACATACAGAACTACAAATG
AAGAATCTAACTGATACAACAAGCATAATGAGAAATGAAATAGAAAGACTTGAAAAAGAT
AAAATAAAAGTCATTTCTGAAATAAAAAGTAGTATAAATTCGAATGTAGAATTAGAATCA
CAACCGCCAAAAAATAATTGGAAAATATTAATACGAAGAAATATTCGATTAATCATTAAA
TTACATTATTTTATAAAAATTTTCATTGAAAAAAAATACATAGATATCTTTCTACCTATC
ATTAACATTGCCAGAATCAATACAAAACATTTTGTTGACTCAATGATTGGGAAATACATT
TCTAATAATGAAAGAAATGAATCTAAAAATGAAACAACTGAAAAAGACATTAACTTTATT
TCTATTTCAACTATCAAAAAGTCACGACCTACTAAGAAGAATTCACATATCTTTTATGAC
TTATCTTCCTTGTCACAAGGATATGTATTTTTTAAATTATCACAACCCCAAGTTATTAAC
TTGTCTAAGTTAAGATCTGCTCTTCAATATCATGGAACATCTTTTTTTATTAAGACTACA
ATAAAGAATTCTTTTGGAATACAAGGCATATTTAATGCCCAATTAAGACATAAGAAACTT
CGAAGTTATGATCAATGGAAAAACTGGTTAAGAGGTCATTTTCAATACAATTCTCCGATT
GAATGGTCTAGATTAATACCACAAAAATGGAGAAATAGAGTCAATCAGCGTTGGACAGCT
AAAAATAAAGATTTAAAAAAATGGAGTTCATATGAAAAAGACCTATTATTTTCATTTCAT
TCCACAAATCAAAATTCTTATGAAATATATTCCCAACAAGAAAAATTTCTAAAATCCTAT
AGATATGGTCTTTTATCATATCAATTTCTT---------AATTATGAAACGAAGAAAGAC
TCATCTATTTATGGACCACCATTACAAGTAAATAAGAAGAAAAACAAAAACCTTTTTTAC
ACTATAGACAAATTCGTTTATGAGGATATGAATATGGGTCTCAAAAATAATAAGGCCTTT
GTTCTTTCTCTTTATCTAAGAAGGATGAATGTTATAGATATGGAAAAAAGGTTAGATAGA
AAATATTTTGATTGGAAAAAAAAAATTCTAAGACAAAATAACAATGATATTGAAAAAGAG
CCTTTGTATATTAGAATTCAAAAAGATCCAGAAGATATAGAAAGCACTCCACCCAATTCC
GAAGAAATCTTCGTTGATTGGCTAAAAATAGATAAAATGCCAATGAAATCCCCCAAAAAA
GGGGATTGGGAATTTTGGTTCTTCACAGAATTTGTGCTACTTTATAAAGCATATAAAGTG
AAACCTTGGACTATCCCAAGCCAACTCCTTGTTTTAAATGTACATTTGAGTAACCCTCTA
TATAACTATCAAAGAATGAGGGAGATTGATTCAAAGAATCGAGTCAACACAAGACTGGTA
CTTGGTGGTTTTCTTAAAGAGTTTTTGGCTTTTCAAGTGCACTGGTACAATAAGGTTGTG
GCGCAAAGAACGCTCGATATGTTCGTGCCATTTAGCTACCTGATGGAGGAGGGAAAAGCT
CTGAAAAAAGTGGTCAATTCGGTGATAATCTCTCTGGGAACGAAAAGAATAGGTCCAAAT
CACACAAGGGTTAGCAACAAGAGATGGATGACTAAAAGACTGCAATTTGGGATAATGTTT
CTCGACCCCATTTGTCTGCCTAGAAGAATTAATAGATATTTTATTACGTATCAAACCATA
AGCATTTCGTTGGTTCATAAAAGCAAGCAACAAATTAAGCAACAAATTAAGCAAAGATAC
CGAGACGAAAGAAGCTATTTTCATCAGAAGAATTTTGATGAATCCACTCCACGCCATCAA
AGAATAACAGGAAATAGAGAGCAAAATTATTATGATTTGCTTATTCCTGAAAATATTTTA
TCATCTAGACGTCGTAGAGAGTTGAGAATTCTAATTTCTTTCAATTTGAAAAAGAGGAGT
TTGAAAAAGACGAATGTTGTGGATAGAAATCCAGTATTTTGCAACAAGACTAAGATAAGA
AACTGTGGTCCATTTTTGAAGAAAAGTAAACATCGTGATAGAGATAAAAATGAATTAATT
AAATTAAAGTTCTTTCTTTGGCCTAATTATCGATTAGAAGATTTAGCTTGTATGAATCGT
TATTGGTTTGATACCAATAATGGAAGTCGTTTCAGCATGTTAAGAATCTATATGTATCCA
CGATTAAAAATTGGTTGA
>DF_SXXY
ATGCTTTTCAGAAACTATCGACTAGCCGCTATCGTATCCTTATCCGTGGAAATAATCAAT
TCGGCCCTTGTGGTCGGGCTCTATTATGGATTTCTTACCGCATTCTCCATAGGGCCCTCT
TATCTTTTACTTCTCAGAGCTCACGCTCTCGAAGAAGGAACTGAGAAGAAGGTATCAGCA
ACAACAGGTTTGATCACAGGACAGCTCATGGTGTTCATATCCATCTATTATGCGCCTCTG
CATCTAGCATTGGGTAGACCTCATACAATAACTGTCCTAGCTCTACCATATCTTTTGTTT
CATTTCTTCCGCTGGAATAATGACAAAGAAGACGAAAAAAACTTTTTTGCTTATCGATCT
ACTATCAGAAATTCAATGCGTAATCTCAGCACTCAATCTTTATTCCTCAATCATCTCATT
TTTCAATTATTCAACCATTTCTTTTCTACAAGTTCAGTGTTAGCCAGATTAGTCAACATT
TATATGTTTCGATGCAACAACAAGATGTTATTTGTAACAAGTAGTTTTGTTGGTTGGTTA
ATTGGTCACATTTTATTCATGCAATGGGTTGGATTGGTATTAGTCTGGATACGGCCAGGT
CGTTTGGTTAGATTGAACGTACTGATTCGATCTAAGAAGTACCTGCCGTCACAATTTAAG
TCCTTTATGTCAGACTTTACATACCTTATGTTAAACTTGATAAATGATCCGGGTCGAATC
TATAGTATTCTCTTATTTATTATCTGTACATTCTCTTCAGGCAGAATGCCCGTACTCCTG
CTTACTAAGAAACCGAAAGCACCTTTCCACTTACAACTAAAAAGAAAAACGAAAGAAGGG
GGGGAAAGTCAGGAAGAAAGAGATGTAGAAATAGAAAGAGCTTCCGAAAAAAATCAAGAA
ATCTTCGGGGGTGACTTTGTTGAAAAACTTCCTGTGAACCTTCTTTTTAATTGTCAAGAA
TGGACTCGCCCCTTTCGATACGTAAAAAACAATCAAGTTGAAGGGGGTGTAAAAAGTGAA
ACGTCAGAATATTTTTTTGTTACATGCGAAAGTGATGGAAAACTAAGAATATCTTTTGCA
TCTCTGCCCAGTTTGTCAACTTTTTGGAAAATGATACAAAGAAAAATAGACGCGTTCACA
CCCAAAAAACCCCAAAAAACCTCCAATGAAGAACTGTATAATTATTGGATTTATACAAAG
AACAAAAAAAAGATCACGGAAAAAAACAAATTTCTAAATAGAATTAAGGCTTTAGACAAG
GGATTTCTTTTTCTGGATATACTTGAAAAAAGAACTAGATTGTATAACGATACGATTGAA
AAAAATAAAAACCTTCGTAAATCGTATGGACCTTTTTTTAATGAAAAGACTCTAAAAAAC
AAAAACTACGTGCCTAAAATGCATGAGCCTTTGTTGACCGGGCCATATCGTGCAAGAATC
GCAAGAGGGGTTTCCTTGTGGCGTACACCACGCACTGATTCAACCTCACTTGTTGTAAAA
AAAAAAAAAAATAGGATTCATCGTTTCCTTTGGAATACCCTTTTTCGTGTTGGTACTAAA
TATTCATATTCAAAAAAAAAATATGATAAAAACAATCAAAAAAGAAAAAAAATTGGAGTG
ATACAAATACATAAATCAATCCCTGAATGGAAATCAAAATTAATCAACGATTTGGAATTC
GCGTTACGGGACTATGAAGCCTCTGCGTGGAAGAAAGTAGATACCGATATACGCTCAAGA
ACCCTTAAACAGATACTCCTATTTAGTCAGCAAAGCCTGCTTCCTGATCCCTCGCTCCCA
GACGAGGTGTTGGTGGCACAGTATTTGGATGAACCGGATTTTCGTCGAAACATAATTAAG
GGTTCTGGACGCGCTCAAAGGCGGAAAACTATTGCGAAACAGGTTCTCCCAAGGCCGTCT
TCCCCCCTTTTTTGGGGCAAAACCCAAAGTAAGCTTGAGGTTATGTTGAAACGACTTTTT
TTTAGAAATTTGAAAAGAAGAAAAAAAATAATAGATCCAAAAGCGAAGAACGAAAAAAGG
AAAAGAAAACGGGAAGAAAGAATGCGGATAGAAACAGAAGAAGCCTGGGAAAACCTGTCA
CATGGACCACAAATAAGAACTTCCTTATTAGTAATGCAATCGATTCTTAGAAAATATATT
CTATTCCCTTTATTCATAATAGCTAAAAATACTGTCCATTTCTTATCAGATCGAGTTTCT
GACTGGGATGAGGATTTTGCGGAATGGGATAAAGAAATACACATTCCATGTACGCATAGT
GGTGTTCCATTAAGAGAAAACGAACTTTTGACCTATTTTTTGGAAGAAGGTTTTGACATA
AAAATAATATCTCCTTTCTCCTTGAAACCTTGGTGCAGATCTAAACTACAAGCCTCTGGT
AGAAATCTAAC---AAAAAAAAAGAAAAGTAAAAAATTGGAACTGGGCTTTTGTTATTTA
ACCGTTTGGGGAATGGAAGCTGACGAGGCTTTCGGTTCTCCCCGAACAAGAGATGCTTCT
TCTTCCCCTTTTATTGCCTTTTTGAAACCCGTTTTAAAGAAACTAGAAAAAAAAACGAAA
AAAAAGACAAAGAAAGTTCTAACAGTTTTTAAAAAAGTAGTAAGAAAACTATCAAAGGGA
AATGAAATTACATTAGATAAATTGAAAAGATTATCTAAATCAAGTAAAACTAAAGATGAA
TCGTTTACTCAAATTGGATCTATAGATTGGGCAAATTATTCACATACAGAACTACAAATG
AAGAATCTAACTGATACAACAAGCATAATGAGAAATGAAATAGAAAGACTTGAAAAAGAT
AAAATAAAAGTCATTTCTGAAATAAAAAGTAGTATAAATTCGAATGTAGAATTAGAATCA
CAACCGCCAAAAAATAATTGGAAAATATTAATACGAAGAAATATTCGATTAATCATTAAA
TTACATTATTTTATAAAAATTTTCATTGAAAAAAAATACATAGATATCTTTCTACCTATC
ATTAACATTGCCAGAATCAATACAAAACATTTTGTTGACTCAATGATTGGGAAATACATT
TCTAATAATGAAAGAAATGAATCTAAAAATGAAACAACTGAAAAAGACATTAACTTTATT
TCTATTTCAACTATCAAAAAGTCACGACCTACTAAGAAGAATTCACATATCTTTTATGAC
TTATCTTCCTTGTCACAAGGATATGTATTTTTTAAATTATCACAACCCCAAGTTATTAAC
TTGTCTAAGTTAAGATCTGCTCTTCAATATCATGGAACATCTTTTTTTATTAAGACTACA
ATAAAGAATTCTTTTGGAATACAAGGCATATTTAATGCCCAATTAAGACATAAGAAACTT
CGAAGTTATGATCAATGGAAAAACTGGTTAAGAGGTCATTTTCAATACAATTCTCCGATT
GAATGGTCTAGATTAATACCACAAAAATGGAGAAATAGAGTCAATCAGCGTTGGACAGCT
AAAAATAAAGATTTAAAAAAATGGAGTTCATATGAAAAAGACCTATTATTTTCATTTCAT
TCCACAAATCAAAATTCTTATGAAATATATTCCCAACAAGAAAAATTTCTAAAATCCTAT
AGATATGGTCTTTTATCATATCAATTTCTT---------AATTATGAAACGAAGAAAGAC
TCATCTATTTATGGACCACCATTACAAGTAAATAAGAAGAAAAACAAAAACCTTTTTTAC
ACTATAGACAAATTCGTTTATGAGGATATGAATATGGGTCTCAAAAATAATAAGGCCTTT
GTTCTTTCTCTTTATCTAAGAAGGATGAATGTTATAGATATGGAAAAAAGGTTAGATAGA
AAATATTTTGATTGGAAAAAAAAAATTCTAAGACAAAATAACAATGATATTGAAAAAGAG
CCTTTGTATATTAGAATTCAAAAAGATCCAGAAGATATAGAAAGCACTCCACCCAATTCC
GAAGAAATCTTCGTTGATTGGCTAAAAATAGATAAAATGCCAATGAAATCCCCCAAAAAA
GGGGATTGGGAATTTTGGTTCTTCACAGAATTTGTGCTACTTTATAAAGCATATAAAGTG
AAACCTTGGACTATCCCAAGCCAACTCCTTGTTTTAAATGTACATTTGAGTAACCCTCTA
TATAACTATCAAAGAATGAGGGAGATTGATTCAAAGAATCGAGTCAACACAAGACTGGTA
CTTGGTGGTTTTCTTAAAGAGTTTTTGGCTTTTCAAGTGCACTGGTACAATAAGGTTGTG
GCGCAAAGAACGCTCGATATGTTCGTGCCATTTAGCTACCTGATGGAGGAGGGAAAAGCT
CTGAAAAAAGTGGTCAATTCGGTGATAATCTCTCTGGGAACGAAAAGAATAGGTCCAAAT
CACACAAGGGTTAGCAACAAGAGATGGATGACTAAAAGACTGCAATTTGGGATAATGTTT
CTCGACCCCATTTGTCTGCCTAGAAGAATTAATAGATATTTTATTACGTATCAAACCATA
AGCATTTCGTTGGTTCATAAAAGCAAGCAACAAATTAAGCAACAAATTAAGCAAAGATAC
CGAGACGAAAGAAGCTATTTTCATCAGAAGAATTTTGATGAATCCACTCCACGCCATCAA
AGAATAACAGGAAATAGAGAGCAAAATTATTACGATTTGCTTATTCCTGAAAATATTTTA
TCATCTAGACGTCGTAGAGAGTTGAGAATTCTAATTTCTTTCAATTTGAAAAAGAGGAGT
TTGAAAAAGACGAATGTTGTGGATAGAAATCCAGTATTTTGCAACAAGACTAAGATAAGA
AACTGTGGTCCATTTTTGAAGAAAAGTAAACATCGTGATAGAGATAAAAATGAATTAATT
AAATTAAAGTTCTTTCTTTGGCCTAATTATCGATTAGAAGATTTAGCTTGTATGAATCGT
TATTGGTTTGATACCAATAATGGAAGTCGTTTCAGCATGTTAAGAATCTATATGTATCCA
CGATTAAAAATTGGTTGA
>DF_GSWX
ATGCTTTTCAGAAACTATCGACTAGCCGCTATCGTATCCTTATCCGTGGAAATAATCAAT
TCGGCCCTTGTGGTCGGGCTCTATTATGGATTTCTTACCGCATTCTCCATAGGGCCCTCT
TATCTTTTACTTCTCAGAGCTCACGCTCTCGAAGAAGGAACTGAGAAGAAGGTATCAGCA
ACAACAGGTTTGATCACAGGACAGCTCATGGTGTTCATATCCATCTATTATGCGCCTCTG
CATCTAGCATTGGGTAGACCTCATACAATAACTGTCCTAGCTCTACCATATCTTTTGTTT
CATTTCTTCCGCTGGAATAATGACAAAGAAGACGAAAAAAACTTTTTTGCTTATCGATCT
ACTATCAGAAATTCAATGCGTAATCTCAGCACTCAATCTTTATTCCTCAATCATCTCATT
TTTCAATTATTCAACCATTTCTTTTCTACAAGTTCAGTGTTAGCCAGATTAGTCAACATT
TATATGTTTCGATGCAACAACAAGATGTTATTTGTAACAAGTAGTTTTGTTGGTTGGTTA
ATTGGTCACATTTTATTCATGCAATGGGTTGGATTGGTATTAGTCTGGATACGGCCAGGT
CGTTTGGTTAGATTGAACGTACTGATTCGATCTAAGAAGTACCTGCCGTCACAATTTAAG
TCCTTTATGTCAGACTTTACATACCTTATGTTAAACTTGATAAATGATCCGGGTCGAATC
TATAGTATTCTCTTATTTATTATCTGTACATTCTCTTCAGGCAGAATGCCCGTACTCCTG
CTTACTAAGAAACCGAAAGCACCTTTCCACTTACAACTAAAAAGAAAAACGAAAGAAGGG
GGGGAAAGTCAGGAAGAAAGAGATGTAGAAATAGAAAGAGCTTCCGAAAAAAATCAAGAA
ATCTTCGGGGGTGACTTTGTTGAAAAACTTCCTGTGAACCTTCTTTTTAATTGTCAAGAA
TGGACTCGCCCCTTTCGATACGTAAAAAACAATCAAGTTGAAGGGGGTGTAAAAAGTGAA
ACGTCAGAATATTTTTTTGTTACATGCGAAAGTGATGGAAAACTAAGAATATCTTTTGCA
TCTCTGCCCAGTTTGTCAACTTTTTGGAAAATGATACAAAGAAAAATAGACGCGTTCACA
CCCAAAAAACCCCCAAAAACCTCCAATGAAGAACTGTATAATTATTGGATTTATACAAAG
AACAAAAAAAAGATCACGGAAAAAAACAAATTTCTAAATAGAATTAAGGCTTTAGACAAG
GGATTTCTTTTTCTGGATATACTTGAAAAAAGAACTAGATTGTATAACGATACGATTGAA
AAAAATAAAAACCTTCGTAAATCGTATGGACCTTTTTTTAATGAAAAGACTCTAAAAAAC
AAAAACTACGTGCCTAAAATGCATGAGCCTTTGTTGACCGGGCCATATCGTGCAAGAATC
GCAAGAGGGGTTTCCTTGTGGCGTACACCACGCACTGATTCAACCTCACTTGTTGTAAAA
AAAAAAAAAAATAGGATTCATCGTTTCCTTTGGAATACCCTTTTTCGTGTTGGTACTAAA
TATTCATATTCAAAAAAAAAATATGATAAAAACAATCAAAAAAGAAAAAAAATTGGAGTG
ATACAAATACATAAATCAATCCCTGAATGGAAATCAAAATTAATCAACGATTTGGAATTC
GCGTTACGGGACTATGAAGCCTCTGCGTGGAAGAAAGTAGATACCGATATACGCTCAAGA
ACCCTTAAACAGATACTCCTATTTAGTCAGCAAAGCCTGCTTCCTGATCCCTCGCTCCCA
GACGAGGTGTTGGTGGCACAGTATTTGGATGAACCGGATTTTCGTCGAAACATAATTAAG
GGTTCTGGACGCGCTCAAAGGCGGAAAACTATTGCGAAACAGGTTCTCCCAAGGCCGTCT
TCCCCCCTTTTTTGGGGCAAAACCCAAAGTAAGCTTGAGGTTATGTTGAAACGACTTTTT
TTTAGAAATTTGAAAAGAAGAAAAAAAATAATAGATCCAAAAGCGAAGAACGAAAAAAGG
AAAAGAAAACGGGAAGAAAGAATGCGGATAGAAACAGAAGAAGCCTGGGAAAACCTGTCA
CATGGACCACAAATAAGAACTTCCTTATTAGTAATGCAATCGATTCTTAGAAAATATATT
CTATTCCCTTTATTCATAATAGCTAAAAATACTGTCCATTTCTTATCAGATCGAGTTTCT
GACTGGGATGAGGATTTTGCGGAATGGGATAAAGAAATACACATTCCATGTACGCATAGT
GGTGTTCCATTAAGAGAAAACGAACTTTTGACCTATTTTTTGGAAGAAGGTTTTGACATA
AAAATAATATCTCCTTTCTCCTTGAAACCTTGGTGCAGATCTAAACTACAAGCCTCTGGT
AGAAATCTAAC---AAAAAAAAAGAAAAGTAAAAAATTGGAACTGGGCTTTTGTTATTTA
ACCGTTTGGGGAATGGAAGCTGACGAGGCTTTCGGTTCTCCCCGAACAAGAGATGCTTCT
TCTTCCCCTTTTATTGCCTTTTTGAAACCCGTTTTAAAGAAACTAGAAAAAAAAACGAAA
AAAAAGACAAAGAAAGTTCTAACAGTTTTTAAAAAAGTAGTAAGAAAACTATCAAAGGGA
AATGAAATTACATTAGATAAATTGAAAAGATTATCTAAATCAAGTAAAACTAAAGATGAA
TCGTTTACTCAAATTGGATCTATAGATTGGGCAAATTATTCACATACAGAACTACAAATG
AAGAATCTAACTGATACAACAAGCATAATGAGAAATGAAATAGAAAGACTTGAAAAAGAT
AAAATAAAAGTCATTTCTGAAATAAAAAGTAGTATAAATTCGAATGTAGAATTAGAATCA
CAACCGCCAAAAAATAATTGGAAAATATTAATACGAAGAAATATTCGATTAATCATTAAA
TTACATTATTTTATAAAAATTTTCATTGAAAAAAAATACATAGATATCTTTCTACCTATC
ATTAACATTGCCAGAATCAATACAAAACATTTTGTTGACTCAATGATTGGGAAATACATT
TCTAATAATGAAAGAAATGAATCTAAAAATGAAACAACTGAAAAAGACATTAACTTTATT
TCTATTTCAACTATCAAAAAGTCACGACCTACTAAGAAGAATTCACATATCTTTTATGAC
TTATCTTCCTTGTCACAAGGATATGTATTTTTTAAATTATCACAACCCCAAGTTATTAAC
TTGTCTAAGTTAAGATCTGCTCTTCAATATCATGGAACATCTTTTTTTATTAAGACTACA
ATAAAGAATTCTTTTGGAATACAAGGCATATTTAATGCCCAATTAAGACATAAGAAACTT
CGAAGTTATGATCAATGGAAAAACTGGTTAAGAGGTCATTTTCAATACAATTCTCCGATT
GAATGGTCTAGATTAATACCACAAAAATGGCGAAATAGAGTCAATCAGCGTTGGACAGCT
AAAAATAAAGATTTAAAAAAATGGAGTTCATATGAAAAAGACCTATTATTTTCATTTCAT
TCCACAAATCAAAATTCTTATGAAATATATTCCCAACAAGAAAAATTTCTAAAATCCTAT
AGATATGGTCTTTTATCATATCAATTTCTT---------AATTATGAAACGAAGAAAGAC
TCATCTATTTATGGACCACCATTACAAGTAAATAAGAAGAAAAACAAAAACCTTTTTTAC
ACTATAGACAAATTCGTTTATGAGGATATGAATATGGGTCTCAAAAATAATAAGGCCTTT
GTTCTTTCTCTTTATCTAAGAAGGATGAATGTTATAGATATGGAAAAAAGGTTAGATAGA
AAATATTTTGATTGGAAAAAAAAAATTCTAAGACAAAATAACAATGATATTGAAAAAGAG
CCTTTGTATATTAGAATTCAAAAAGATCCAGAAGATATAGAAAGCACTCCACCCAATTCC
GAAGAAATCTTCGTTGATTGGCTAAAAATAGATAAAATGCCAATGAAATCCCCCCCAAAA
GGGGATTGGGAATTTTGGTTCTTCACAGAATTTGTGCTACTTTATAAAGCATATAAAGTG
AAACCTTGGACTATCCCAAGCCAACTCCTTGTTTTAAATGTACATTTGAGTAACCCTCTA
TATAACTATCAAAGAATGAGGGAGATTGATTCAAAGAATCGAGTCAACACAAGACTGGTA
CTTGGTGGTTTTCTTAAAGAGTTTTTGGCTTTTCAAGTGCACTGGTACAATAAGGTTGTG
GCGCAAAGAACGCTCGATATGTTCGTGCCATTTAGCTACCTGATGGAGGAGGGAAAAGCT
CTGAAAAAAGTGGTCAATTCGGTGATAATCTCTCTGGGAACGAAAAGAATAGGTCCAAAT
CACACAAGGGTTAGCAACAAGAGATGGATGACTAAAAGACTGCAATTTGGGATAATGTTT
CTCGACCCCATTTGTCTGCCTAGAAGAATTAATAGATATTTTATTACGTATCAAACCATA
AGCATTTCGTTGGTTCATAAAAGCAAGCAACAAATTAAGCAACAAATTAAGCAAAGATAC
CGAGACGAAAGAAGCTATTTTCATCATAATAATTTTGATGAATCCACTCCACGCCATCAA
AGAATAACAGGAAATAGAGAGCAAAATTATTATGATTTGCTTATTCCTGAAAATATTTTA
TCATCTAGACGTCGTAGAGAGTTGAGAATTCTAATTTCTTTCAATTTGAAAAAGAGGAGT
TTGAAAAAGACGAATGTTGTGGATAGAAATCCAGTATTTTGCAACAAGACTAAGATAAGA
AACTGTGGTCCATTTTTGAAGAAAAGTAAACATCGTGATAGAGATAAAAATGAATTAATT
AAATTAAAGTTCTTTCTTTGGCCTAATTATCGATTAGAAGATTTAGCTTGTATGAATCGT
TATTGGTTTGATACCAATAATGGAAGTCGTTTCAGCATGTTAAGAATCTATATGTATCCA
CGATTAAAAATTGGTTGA
>DY_YNDL
ATGCTTTTCAGAAACTATCGACTAGCCGCTATCGTATCCTTATCCGTGGAAATAATCAAT
TCGGCCCTTGTGGTCGGGCTCTATTATGGATTTCTTACCGCATTCTCCATAGGGCCCTCT
TATCTTTTACTTCTCAGAGCTCACGCTCTCGAAGAAGGAACTGAGAAGAAGGTATCAGCA
ACAACAGGTTTGATTACAGGACAGCTCATGGTGTTCATATCCATCTATTATGCGCCTCTG
CATCTAGCATTGGGTAGACCTCATACAATAACTGTCCTAGCTCTACCATATCTTTTGTTT
CATTTCTTCCGCTGGAATAATGACAAAGAAGACGAAAAAAACTTTTTTGCTTATCGATCT
ACTATCAGAAATTCAATGCGTAATCTCAGCACTCAATCTTTATTCCTCAATCATCTCATT
TTTCAATTATTCAACCATTTCTTTTCTACAAGTTCAGTGTTAGCCAGATTAGTCAACATT
TATATGTTTCGATGCAACAACAAGATGTTATTTGTAACAAGTAGTTTTGTTGGTTGGTTA
ATTGGTCACATTTTATTCATGCAATGGGTTGGATTGGTATTAGTCTGGATACGGCCAGGT
CGTTTGGTTAGATTGAACGTACTGATTCGATCTAAGAAGTACCTGCCGTCACAATTTAAG
TCCTTTATGTCAGACTTTACATACCTTATGTTAAACTTGATAAATGATCCGGGTCGAATC
TATAGTATTCTCTTATTTATTATCTGTACATTCTCTTCAGGCAGAATGCCCGTACTCCTG
CTTACTAAGAAACCGAAAGCACCTTTCCACTTACAACTAAAAAGAAAAACGAAAGAAGGG
GGGGAAAGTCAGGAAGAAAGAGATGTAGAAATAGAAAGAGCTTCCGAAAAAAATCAAGAA
ATCTTCGGGGGTGACTTTGTTGAAAAACTTCCTGTGAACCTTCTTTTTAATTGTCAAGAA
TGGACTCGCCCCTTTCGATACGTAAAAAACAATCAAGTTGAAGGGGGTGTAAAAAGTGAA
ACGTCAGAATATTTTTTTGTTACATGCGAAAGTGATGGAAAACTAAGAATATCTTTTGCA
TCTCCGCCCAGTTTGTCAACTTTTTGGAAAATGATACAAAGAAAAATAGACGCGTTCACA
CCCCAAAAACCCCCAAAAACCTCCAATGAAGAACTGTATAATTATTGGATTTATACAAAG
AACAAAAAAAAGATCACGGAAAAAAAAAAATTTCTAAATAGAATTAAGGCTTTAGACAAG
GGATTTATTTTTCTGGATATACTTGAAAAAAGAACTAGATTGTATAACGATACGATTGAA
AAAAATAAAAACCTTCGTAAATCGTATGGACCTTTTTTTAATGAAAAGACTCTAAAAAAC
AAAAACTACGTGCCTAAAATGCATGAGCCTTTGTTGACCGGGCCATATCGTGCAAGAATC
GCAAGAGGGATTTCCTTGTGGCGTACACCACGCACTGATTCAACCTCACTTGTTGTAAAA
AAAAAAAAAAATAGGATTCATCGTTTCCTTTGGAATACCCTTTTTCGTGTTGGTACTAAA
TATTCATATTCAAAAAAAAAATATGATAAAAACAATCAAAAAAGAAAAAAAATTGGAGTG
ATACAAATACATAAATCAATCCCTGAATGGAAATCAAAATTAATCAACGATTTGGAATTC
GCGTTACGGGACTATGAAGCCTCTGCGTGGAAGAAAATAGATACCGATATACGCTCAAGA
ACCCTTAAACAGATACTCCTATTTAGTCAGCAAAGCCTGCTTCCTGATCCCTCGCTCCCA
GACGAGGTGTTGGTGGCACAGTATTTGGATGAACCGGATTTTCGTCGAAACATAATTAAG
GGTTCTGGACGCGCTCAAAGGCGGAAAACTATTGCGAAACAGGTTCTCCCAAGGCCGTCT
TCCCCCCTTTTTTGGGGCAAAACCCAAAGTAAGCTTGAGGTTATGTTGAAACGACTTTTT
TTTAGAAATTTGAAAAGAAGAAAAAAAATAATAGATCCAAAAGCGAAGAACGAAAAAAGG
AAAAGAAAACGGGAAGAAAGAATGCGGATAGAAACAGAAGAAGCCTGGGAAAACCTGTCA
CATGGACCACAAATAAGAACTTCCTTATTAGTAATGCAATCGATTCTTAGAAAATATATT
CTATTCCCTTTATTCATAATAGCTAAAAATACTGTCCATTTCTTATCAGATCGAGTTTCT
GACTGGGATGAGGATTTTGCGGAATGGGATAAAGAAATACACATTCCATGTACGCATAGT
GGTGTTCCATTAAGAGAAAACGAACTTTTGACCTATTTTTTGGAAGAAGGTTTTGACATA
AAAATAATATCTCCTTTTTCCTTGAAACCTTGGTGCAGATCTAAACTACAAGCCTCTGGT
AGAAATCTAAC---AAAAAAAAAGAAAAGTAAAAAATTGGAACTGGGCTTTTGTTATTTA
ACCGTTTGGGGAATGGAAGCTGACGAGGCTTTCGGTTCTCCCCGAACAAGAGATGCTTCT
TCTTCCCCTTTTATTGCCTTTTTGAAACCCGTTTTAAAGAAACTAGAAAAAAAAACGAAA
AAAAAGACAAAGAAAGTTCTAACAGTTTTTAAAAAAGTAGTAAGAAAACTATCAAAGGGA
AATGAAATTACATTAGATAAATTGAAAAGATTATCTAAATCAAGTAAAACTAAAGATGAA
TCGTTTACTCAAATTGGATCTATAGATTGGGCAAATTATTCACATACAGAACTACAAATG
AAGAATCTAACTGATACAACAAGCATAATGAGAAATGAAATAGAAAGACTTGAAAAAGAT
AAAATAAAAGTCATTTCTGAAATAAAAAGTAGTATAAATTCGAATGTAGAATTAGAATCA
CAACCGCCAAAAAATAATTGGAAAATATTAATACGAAGAAATATTCGATTAATCATTAAA
TTACATTATTTTATAAAAATTTTCATTGAAAAAAAATACATAGATATCTTTCTACCTATC
ATTAACATTGCCAGAATCAATACAAAACATTTTGTTGACTCAATGATTGGGAAATACATT
TCTAATAATGAAAGAAATGAATCTAAAAATGAAACAACTGAAAAAGACATTAACTTTATT
TCTATTTCAACTATCAAAAAGTCACGACCTACTAAGAAGAATTCACATATCTTTTATGAC
TTATCTTCCTTGTCACAAGGATATGTATTTTTTAAATTATCACAACCCCAAGTTATTAAC
TTGTCTAAGTTAAGATCTGCTCTTCAATATCATGGAACATCTTTTTTTATTAAGACTACA
ATAAAGAATTCTTTTGGAATACAAGGCATATTTAATGCCCAATTAAGACATAAGAAACTT
CGAAGTTATGATCAATGGAAAAACTGGTTAAGAGGTCATTTTCAATACAATTCTCCGATT
GAATGGTCTAGATTAATACCACAAAAATGGCGAAATAGAGTCAATCAGCGTTGGACAGCT
AAAAATAAAGATTTAAAAAAATGGAGTTCATATGAAAAAGACCTATTATTTTCATTTCAT
TCCACAAATCAAAATTGTTATGAAATATATCCCCAACAAGAAAAATTTCTAAAATCCTAT
AGATATGGTCTTTTATCATATCAATTTCTTAATTATGAAAATTATGAAACGAAGAAAGAC
TCATCTATTTATGGACCACCATTACAAGTAAATAAGAAGAAAAACAAAAACCTTTTTTAC
ACTATAGACAAATTCGTTTATGAGGATATGAATATGGGTCTCAAAAATAATAAGGCCTTT
GTTCTTTCTCTTTATCTAAGAAGGATGAATGTTATAGATATGGAAAAAAGGTTAAATAGA
AAATATTTTGATTGGAAAAAAAAAATTCTAAGACAAAATAACAATGATATTGAAAAAGAG
CCTTTGTATATTAGAATTCAAAAAGATCCAGAAGATATAGAAAGCACTCCACCCAATTCC
GAAGAAATCTTCGTTGATTGGCTAAAAATAGATAAAATGCCAATGAAATCCCCCCCAAAA
GGGGATTGGGAATTTTGGTTCTTCACAGAATTTGTGCTACTTTATAAAGCATATAAAGTG
AAACCTTGGACTATCCCAAGCCAACTCCTTGTTTTAACTGTACATTTGAGTAACCCTCTA
TATAACTATCAAAGAATGAGGGAGATTGATTCAAAGAATCGAGTCAACACAAGACTGGTA
CTTGGTGGTTTTCTTAAAGAGTTTTTGGCTTTTCAAGTGCACTGGTACAATAAGGTTGTG
GCGCAAAGAACGCTCGATATGTTCGTGCCATTTAGCTACCTGATGGAGGAGGGAAAAGCT
CTGAAAAAAGTGGTCAATTCGGTGATAATCTCTCTGGGAACGAAAAGAATAGGTCCAAAT
CACACAAGGGTTAGCAACAAGAGATGGATGACTAAAAGACTGCAATTTGGGATAATGTTT
CTCGACCCCATTTGTCTGCCTAGAAGAATTAATAGATATTTTATTACGTATCAAACCATA
AGCATTTCGTTGGTTCATAAAAGCAAGCAACAAATTAAGCAACAAATTAAGCAAAGATAC
CGAGACGAAAGAAGCTATTTTCATCAGAAGAATTTTGATGAATCCACTCCACGCCATCAA
AGAATAACAGGAAATAGAGAGCAAAATTATTATGATTTGCTTATTCCTGAAAATATTTTA
TCATCTAGACATCGTAGAGAGTTGAGAATTCTAATTTCTTTCAATTTGAAAAAGAGGAGT
TTGAAAAAGACGAATGTTGTGGATAGAAATCCAGTATTTTGCAACAAGACTAAGATAAGA
AACTGTGGTCCATTTTTGAAGAAAAGTAAACATCGTGATAGAGATAAAAATGAATTAATT
AAATTAAAGTTCTTTCTTTGGCCTAATTATCGATTAGAAGATTTAGCTTGTATGAATCGT
TATTGGTTTGATACCAATAATGGAAGTCGTTTCAGCATGTTAAGAATCTATATGTATCCA
CGATTAAAAATTGGTTGA
>DY_YNKM
ATGCTTTTCAGAAACTATCGACTAGCCGCTATCGTATCCTTATCCGTGGAAATAATCAAT
TCGGCCCTTGTGGTCGGGCTCTATTATGGATTTCTTACCGCATTCTCCATAGGGCCCTCT
TATCTTTTACTTCTCAGAGCTCACGCTCTCGAAGAAGGAACTGAGAAGAAGGTATCAGCA
ACAACAGGTTTGATTACAGGACAGCTCATGGTGTTCATATCCATCTATTATGCGCCTCTG
CATCTAGCATTGGGTAGACCTCATACAATAACTGTCCTAGCTCTACCATATCTTTTGTTT
CATTTCTTCCGCTGGAATAATGACAAAGAAGACGAAAAAAACTTTTTTGCTTATCGATCT
ACTATCAGAAATTCAATGCGTAATCTCAGCACTCAATCTTTATTCCTCAATCATCTCATT
TTTCAATTATTCAACCATTTCTTTTCTACAAGTTCAGTGTTAGCCAGATTAGTCAACATT
TATATGTTTCGATGCAACAACAAGATGTTATTTGTAACAAGTAGTTTTGTTGGTTGGTTA
ATTGGTCACATTTTATTCATGCAATGGGTTGGATTGGTATTAGTCTGGATACGGCCAGGT
CGTTTGGTTAGATTGAACGTACTGATTCGATCTAAGAAGTACCTGCCGTCACAATTTAAG
TCCTTTATGTCAGACTTTACATACCTTATGTTAAACTTGATAAATGATCCGGGTCGAATC
TATAGTATTCTCTTATTTATTATCTGTACATTCTCTTCAGGCAGAATGCCCGTACTCCTG
CTTACTAAGAAACCGAAAGCACCTTTCCACTTACAACTAAAAAGAAAAACGAAAGAAGGG
GGGGAAAGTCAGGAAGAAAGAGATGTAGAAATAGAAAGAGCTTCCGAAAAAAATCAAGAA
ATCTTCGGGGGTGACTTTGTTGAAAAACTTCCTGTGAACCTTCTTTTTAATTGTCAAGAA
TGGACTCGCCCCTTTCGATACGTAAAAAACAATCAAGTTGAAGGGGGTGTAAAAAGTGAA
ACGTCAGAATATTTTTTTGTTACATGCGAAAGTGATGGAAAACTAAGAATATCTTTTGCA
TCTCCGCCCAGTTTGTCAACTTTTTGGAAAATGATACAAAGAAAAATAGACGCGTTCACA
CCCCAAAAACCCCCAAAAACCTCCAATGAAGAACTGTATAATTATTGGATTTATACAAAG
AACAAAAAAAAGATCACGGAAAAAAAAAAATTTCTAAATAGAATTAAGGCTTTAGACAAG
GGATTTATTTTTCTGGATATACTTGAAAAAAGAACTAGATTGTATAACGATACGATTGAA
AAAAATAAAAACCTTCGTAAATCGTATGGACCTTTTTTTAATGAAAAGACTCTAAAAAAC
AAAAACTACGTGCCTAAAATGCATGAGCCTTTGTTGACCGGGCCATATCGTGCAAGAATC
GCAAGAGGGATTTCCTTGTGGCGTACACCACGCACTGATTCAACCTCACTTGTTGTAAAA
AAAAAAAAAAATAGGATTCATCGTTTCCTTTGGAATACCCTTTTTCGTGTTGGTACTAAA
TATTCATATTCAAAAAAAAAATATGATAAAAACAATCAAAAAAGAAAAAAAATTGGAGTG
ATACAAATACATAAATCAATCCCTGAATGGAAATCAAAATTAATCAACGATTTGGAATTC
GCGTTACGGGACTATGAAGCCTCTGCGTGGAAGAAAATAGATACCGATATACGCTCAAGA
ACCCTTAAACAGATACTCCTATTTAGTCAGCAAAGCCTGCTTCCTGATCCCTCGCTCCCA
GACGAGGTGTTGGTGGCACAGTATTTGGATGAACCGGATTTTCGTCGAAACATAATTAAG
GGTTCTGGACGCGCTCAAAGGCGGAAAACTATTGCGAAACAGGTTCTCCCAAGGCCGTCT
TCCCCCCTTTTTTGGGGCAAAACCCAAAGTAAGCTTGAGGTTATGTTGAAACGACTTTTT
TTTAGAAATTTGAAAAGAAGAAAAAAAATAATAGATCCAAAAGCGAAGAACGAAAAAAGG
AAAAGAAAACGGGAAGAAAGAATGCGGATAGAAACAGAAGAAGCCTGGGAAAACCTGTCA
CATGGACCACAAATAAGAACTTCCTTATTAGTAATGCAATCGATTCTTAGAAAATATATT
CTATTCCCTTTATTCATAATAGCTAAAAATACTGTCCATTTCTTATCAGATCGAGTTTCT
GACTGGGATGAGGATTTTGCGGAATGGGATAAAGAAATACACATTCCATGTACGCATAGT
GGTGTTCCATTAAGAGAAAACGAACTTTTGACCTATTTTTTGGAAGAAGGTTTTGACATA
AAAATAATATCTCCTTTTTCCTTGAAACCTTGGTGCAGATCTAAACTACAAGCCTCTGGT
AGAAATCTAAC---AAAAAAAAAGAAAAGTAAAAAATTGGAACTGGGCTTTTGTTATTTA
ACCGTTTGGGGAATGGAAGCTGACGAGGCTTTCGGTTCTCCCCGAACAAGAGATGCTTCT
TCTTCCCCTTTTATTGCCTTTTTGAAACCCGTTTTAAAGAAACTAGAAAAAAAAACGAAA
AAAAAGACAAAGAAAGTTCTAACAGTTTTTAAAAAAGTAGTAAGAAAACTATCAAAGGGA
AATGAAATTACATTAGATAAATTGAAAAGATTATCTAAATCAAGTAAAACTAAAGATGAA
TCGTTTACTCAAATTGGATCTATAGATTGGGCAAATTATTCACATACAGAACTACAAATG
AAGAATCTAACTGATACAACAAGCATAATGAGAAATGAAATAGAAAGACTTGAAAAAGAT
AAAATAAAAGTCATTTCTGAAATAAAAAGTAGTATAAATTCGAATGTAGAATTAGAATCA
CAACCGCCAAAAAATAATTGGAAAATATTAATACGAAGAAATATTCGATTAATCATTAAA
TTACATTATTTTATAAAAATTTTCATTGAAAAAAAATACATAGATATCTTTCTACCTATC
ATTAACATTGCCAGAATCAATACAAAACATTTTGTTGACTCAATGATTGGGAAATACATT
TCTAATAATGAAAGAAATGAATCTAAAAATGAAACAACTGAAAAAGACATTAACTTTATT
TCTATTTCAACTATCAAAAAGTCACGACCTACTAAGAAGAATTCACATATCTTTTATGAC
TTATCTTCCTTGTCACAAGGATATGTATTTTTTAAATTATCACAACCCCAAGTTATTAAC
TTGTCTAAGTTAAGATCTGCTCTTCAATATCATGGAACATCTTTTTTTATTAAGACTACA
ATAAAGAATTCTTTTGGAATACAAGGCATATTTAATGCCCAATTAAGACATAAGAAACTT
CGAAGTTATGATCAATGGAAAAACTGGTTAAGAGGTCATTTTCAATACAATTCTCCGATT
GAATGGTCTAGATTAATACCACAAAAATGGCGAAATAGAGTCAATCAGCGTTGGACAGCT
AAAAATAAAGATTTAAAAAAATGGAGTTCATATGAAAAAGACCTATTATTTTCATTTCAT
TCCACAAATCAAAATTGTTATGAAATATATTCCCAACAAGAAAAATTTCTAAAATCCTAT
AGATATGGTCTTTTATCATATCAATTTCTTAATTATGAAAATTATGAAACGAAGAAAGAC
TCATCTATTTATGGACCACCATTACAAGTAAATAAGAAGAAAAACAAAAACCTTTTTTAC
ACTATAGACAAATTCGTTTATGAGGATATGAATATGGGTCTCAAAAATAATAAGGCCTTT
GTTCTTTCTCTTTATCTAAGAAGGATGAATGTTATAGATATGGAAAAAAGGTTAAATAGA
AAATATTTTGATTGGAAAAAAAAAATTCTAAGACAAAATAACAATGATATTGAAAAAGAG
CCTTTGTATATTAGAATTCAAAAAGATCCAGAAGATATAGAAAGCACTCCACCCAATTCC
GAAGAAATCTTCGTTGATTGGCTAAAAATAGATAAAATGCCAATGAAATCCCCCCCAAAA
GGGGATTGGGAATTTTGGTTCTTCACAGAATTTGTGCTACTTTATAAAGCATATAAAGTG
AAACCTTGGACTATCCCAAGCCAACTCCTTGTTTTAACTGTACATTTGAGTAACCCTCTA
TATAACTATCAAAGAATGAGGGAGATTGATTCAAAGAATCGAGTCAACACAAGACTGGTA
CTTGGTGGTTTTCTTAAAGAGTTTTTGGCTTTTCAAGTGCACTGGTACAATAAGGTTGTG
GCGCAAAGAACGCTCGATATGTTCGTGCCATTTAGCTACCTGATGGAGGAGGGAAAAGCT
CTGAAAAAAGTGGTCAATTCGGTGATAATCTCTCTGGGAACGAAAAGAATAGGTCCAAAT
CACACAAGGGTTAGCAACAAGAGATGGATGACTAAAAGACTGCAATTTGGGATAATGTTT
CTCGACCCCATTTGTCTGCCTAGAAGAATTAATAGATATTTTATTACGTATCAAACCATA
AGCATTTCGTTGGTTCATAAAAGCAAGCAACAAATTAAGCAACAAATTAAGCAAAGATAC
CGAGACGAAAGAAGCTATTTTCATCAGAAGAATTTTGATGAATCCACTCCACGCCATCAA
AGAATAACAGGAAATAGAGAGCAAAATTATTATGATTTGCTTATTCCTGAAAATATTTTA
TCATCTAGACATCGTAGAGAGTTGAGAATTCTAATTTCTTTCAATTTGAAAAAGAGGAGT
TTGAAAAAGACGAATGTTGTGGATAGAAATCCAGTATTTTGCAACAAGACTAAGATAAGA
AACTGTGGTCCATTTTTGAAGAAAAGTAAACATCGTGATAGAGATAAAAATGAATTAATT
AAATTAAAGTTCTTTCTTTGGCCTAATTATCGATTAGAAGATTTAGCTTGTATGAATCGT
TATTGGTTTGATACCAATAATGGAAGTCGTTTCAGCATGTTAAGAATCTATATGTATCCA
CGATTAAAAATTGGTTGA
>DY_GZLL
ATGCTTTTCAGAACCTATCGACTAGCCGCTATCGTATCCTTATCCGTGGAAATAATCAAT
TCGGCCCTTGTGGTCGGGCTCTATTATGGATTTCTTACCGCATTCTCCATAGGGCCCTCT
TATCTTTTACTTCTCAGAGCTCACGCTCTCGAAGAAGGAACTGAGAAGAAGGTATCAGCA
ACAACAGGTTTGATTACAGGACAGCTCATGGTGTTCATATCCATCTATTATGCGCCTCTG
CATCTAGCATTGGGTAGACCTCATACAATAACTGTCCTAGCTCTACCATATCTTTTGTTT
CATTTCTTCCGCTGGAATAATGACAAAGAAGACGAAAAAAACTTTTTTGCTTATCGATCT
ACTATCAGAAATTCAATGCGTAATCTCAGCACTCAATCTTTATTCCTCAATCATCTCATT
TTTCAATTATTCAACCATTTCTTTTCTACAAGTTCAGTGTTAGCCAGATTAGTCAACATT
TATATGTTTCGATGCAACAACAAGATGTTATTTGTAACAAGTAGTTTTGTTGGTTGGTTA
ATTGGTCACATTTTATTCATGCAATGGGTTGGATTGGTATTAGTCTGGATACGGCCAGGT
CGTTTGGTTAGATTGAACGTACTGATTCGATCTAAGAAGTACCTGCCGTCACAATTTAAG
TCCTTTATGTCAGACTTTACATACCTTATGTTAAACTTGATAAATGATCCGGGTCGAATC
TATAGTATTCTCTTATTTATTATCTGTACATTCTCTTCAGGCAGAATGCCCGTACTCCTG
CTTACTAAGAAACCGAAAGCACCTTTCCACTTACAACTAAAAAGAAAAACGAAAGAAGGG
GGGGAAAGTCAGGAAGAAAGAGATGTAGAAATAGAAAGAGCTTCCGAAAAAAATCAAGAA
ATCTTCGGGGGTGACTTTGTTGAAAAACTTCCTGTGAACCTTCTTTTTAATTGTCAAGAA
TGGACTCGCCCCTTTCGATACGTAAAAAACAATCAAGTTGAAGGGGGTGTAAAAAGTGAA
ACGTCAGAATATTTTTTTGTTACATGCGAAAGTGATGGAAAACTAAGAATATCTTTTGCA
TCTCTGCCCAGTTTGTCAACTTTTTGGAAAATGATACAAAGAAAAATAGACGCGTTCACA
CCCAAAAAACCCCCAAAAACCTCCAATGAAGAACTGTATAATTATTGGATTTATACAAAG
AACAAAAAAAAGATCACGGAAAAAAAAAAATTTCTAAATAGAATTAAGGCTTTAGACAAG
GGATTTATTTTTCTGGATATACTTGAAAAAAGAACTAGATTGTATAACGATACGATTGAA
AAAAATAAAAACCTTCGTAAATCGTATGGACCTTTTTTTAATGAAAAGACTCTAAAAAAC
AAAAACTACGTGCCTAAAATGCATGAGCCTTTGTTGACCGGGCCATATCGTGCAAGAATC
GCAAGAGGGATTTCCTTGTGGCGTACACCACGCACTGATTCAACCTCACTTGTTGTAAAA
AAAAAAAAAAATAGGATTCATCGTTTCCTTTGGAATACCCTTTTTCGTGTTGGTACTAAA
TATTCATATTCAAAAAAAAAATATGATAAAAACAATCAAAAAAGAAAAAAAATTGGAGTG
ATACAAATACATAAATCAATCCCTGAATGGAAATCAAAATTAATCAACGATTTGGAATTC
GCGTTACGGGACTATGAAGCCTCTGCGTGGAAGAAAGTAGATACCGATATACGCTCAAGA
ACCCTTAAACAGATACTCCTATTTAGTCAGCAAAGCCTGCTTCCTGATCCCTCGCTCCCA
GACGAGGTGTTGGTGGCACAGTATTTGGATGAACCGGATTTTCGTCGAAACATAATTAAG
GGTTCTGGACGCGCTCAAAGGCGGAAAACTATTGCGAAACAGGTTCTCCCAAGGCCGTCT
TCCCCCCTTTTTTGGGGCAAAACCCAAAGTAAGCTTGAGGTTATGTTGAAACGACTTTTT
TTTAAAAATTTGAAAAGAAGAAAAAAAATAATAGATCCAAAAGAGAAGAACGAAAAAAGG
AAAAGAAAACGGGAAGAAAGAATGCGGATAGAAACAGAAGAAGCCTGGGAAAACCTGTCA
CATGGACCACAAATAAGAACTTCCTTATTAGTAATGCAATCGATTCTTAGAAAATATATT
CTATTCCCTTTATTCATAATAGCTAAAAATACTGTCCATTTCTTATCAGATCGAGTTTCT
GACTGGGATGAGGATTTTGCAGAATGGGATAAAGAAATACACATTCCATGTACGCATAGT
GGTGTTCCATTAAGAGAAAACGAACTTTTGACCTATTTTTTGGAAGAAGGTTTTGACATA
AAAATAATATCTCCTTTTTCCTTGAAACCTTGGTGCAGATCTAAACTACAAGCCTCTGGT
AGAAATCTAAC---AAAAAAAAAGAAAAGTAAAAAATTGGAACTGGGCTTTTGTTATTTA
ACCGTTTGGGGAATGGAAGCTGACGAGGCTTTCGGTTCTCCCCGAACAAGAGATGCTTCT
TCTTCCCCTTTTATTGCCTTTTTGAAACCCGTTTTAAAGAAACTAGAAAAAAAAACGAAA
AAAAAGACAAAGAAAGTTCTAACAGTTTTTAAAAAAGTAGTAAGAAAACTATCAAAGGGA
AATGAAATTACATTAGATAAATTGAAAAGATTATCTAAATCAAGTAAAACTAAAGATGAA
TCGTTTACTCAAATTGGATCTATAGATTGGGCAAATTATTCACATACAGAACTACAAATG
AAGAATCTAACTGATACAACAAGCATAATGAGAAATGAAATAGAAAGACTTGAAAAAGAT
AAAATAAAAGTCATTTCTGAAATAAAAAGTAGTATAAATTCGAATGTAGAATTAGAATCA
CAACCGCCAAAAAATAATTGGAAAATATTAATACGAAGAAATATTCGATTAATCATTAAA
TTACATTATTTTATAAAAATTTTCATTGAAAAAAAATACATAGATATCTTTCTACCTATC
ATTAACATTGCCAGAATCAATACAAAACATTTTGTTGACTCAATGATTGGGAAATACATT
TCTAATAATGAAAGAAATGAATCTAAAAATGAAACAACTGAAAAAGACATTAACTTTATT
TCTATTTCAACTATCAAAAAGTCACGACCTACTAAGAAGAATTCACATATCTTTTATGAC
TTATCTTCCTTGTCACAAGGATATGTATTTTTTAAATTATCACAACCCCAAGTTATTAAC
TTGTCTAAGTTAAGATCTGCTCTTCAATATCATGGAACATCTTTTTTTATTAAGACTACA
ATAAAGAATTCTTTTGGAATACAAGGCATATTTAATGCCCAATTAAGACATAAGAAACTT
CGAAGTTATGATCAATGGAAAAACTGGTTAAGAGGTCATTTTCAATACAATTCTCCGATT
GAATGGTCTAGATTAATACCACAAAAATGGCGAAATAGAGTCAATCAGCGTTGGACAGCT
AAAAATAAAGATTTAAAAAAATGGAGTTCATATGAAAAAGACCTATTATTTTCATTTCAT
TCCACAAATCAAAATTGTTATGAAATATATTCCCAACAAGAAAAATTTCTAAAATCCTAT
AGATATGGTCTTTTATCATATCAATTTCTT---------AATTATGAAACGAAGAAAGAC
TCATCTATTTATGGACCACCATTACAAGTAAATAAGAAGAAAAACAAAAACCTTTTTTAC
ACTATAGACAAATTCGTTTATGAGGATATGAATATGGGTCTCAAAAATAATAAGGCCTTT
GTTCTTTCTCTTTATCTAAGAAGGATGAATGTTATAGATATGGAAAAAAGGTTAAATAGA
AAATATTTTGATTGGAAAAAAAAAATTCTAAGACAAAATAACAATGATATTGAAAAAGAG
CCTTTGTATATTAGAATTCAAAAAGATCCAGAAGATATAGAAAGCACTCCACCCAATTCC
GAAGAAATCTTCGTTGATTGGCTAAAAATAGATAAAATGCCAATGAAATCCCCCCCAAAA
GGGGATTGGGAATTTTGGTTCTTCACAGAATTTGTGCTACTTTATAAAGCATATAAAGTG
AAACCTTGGACTATCCCAAGCCAACTCCTTGTTTTAACTGTACATTTAAGTAACCCTCTA
TATAACTATCAAAGAATGAGGGAGATTGATTCAAAGAATCGAGTCAACACAAGACTGGTA
CTTGGTGGTTTTCTTAAAGAGTTTTTGGCTTTTCAAGTGCACTGGTACAATAAGGTTGTG
GCGCAAAGAACGCTCGATATGTTCGTGCCATTTAGCTACCTGATGGAGGAGGGAAAAGCT
CTGAAAAAAGTGGTCAATTCGGTGATAATCTCTCTGGGAACGAAAAGAATAGGTCCAAAT
CACACAAGGGTTAGCAACAAGAGATGGATGACTAAAAGACTGCAATTTGGGATAATGTTT
CTCGACCCCATTTGTCTGCCTAGAAGAATTAATAGATATTTTATTACGTATCAAACCATA
AGCATTTCGTTGGTTCATAAAAGCAAGCAACAAATTAAGCAACAAATTAAGCAAAGATAC
CGAGACGAAAGAAGCTATTTTCATCAGAAGAATTTTGATGAATCCACTCCACGCCATCAA
AGAATAACAGGAAATAGAGAGCAAAATTATTATGATTTGCTTATTCCTGAAAATATTTTA
TCATCTAGACATCGTAGAGAGTTGAGAATTCTAATTTCTTTCAATTTGAAAAAGAGGAGT
TTGAAAAAGACGAATGTTGTGGATAGAAATCCAGTATTTTGCAACAAGACTAAGATAAGA
AACTGTGGTCCATTTTTGAAGAAAAGTAAACATCGTGATAGAGATAAAAATGAATTAATT
AAATTAAAGTTCTTTCTTTGGCCTAATTATCGATTAGAAGATTTAGCTTGTATGAATCGT
TATTGGTTTGATACCAATAATGGAAGTCGTTTCAGCATGTTAAGAATCTATATGTATCCA
CGATTAAAAATTGGTTGA
>DY_YNHTX
ATGCTTTTCAGAACCTATCGACTAGCCGCTATCGTATCCTTATCCGTGGAAATAATCAAT
TCGGCCCTTGTGGTCGGGCTCTATTATGGATTTCTTACCGCATTCTCCATAGGGCCCTCT
TATCTTTTACTTCTCAGAGCTCACGCTCTCGAAGAAGGAACTGAGAAGAAGGTATCAGCA
ACAACAGGTTTGATTACAGGACAGCTCATGGTGTTCATATCCATCTATTATGCGCCTCTG
CATCTAGCATTGGGTAGACCTCATACAATAACTGTCCTAGCTCTACCATATCTTTTGTTT
CATTTCTTCCGCTGGAATAATGACAAAGAAGACGAAAAAAACTTTTTTGCTTATCGATCT
ACTATCAGAAATTCAATGCGTAATCTCAGCACTCAATCTTTATTCCTCAATCATCTCATT
TTTCAATTATTCAACCATTTCTTTTCTACAAGTTCAGTGTTAGCCAGATTAGTCAACATT
TATATGTTTCGATGCAACAACAAGATGTTATTTGTAACAAGTAGTTTTGTTGGTTGGTTA
ATTGGTCACATTTTATTCATGCAATGGGTTGGATTGGTATTAGTCTGGATACGGCCAGGT
CGTTTGGTTAGATTGAACGTACTGATTCGATCTAAGAAGTACCTGCCGTCACAATTTAAG
TCCTTTATGTCAGACTTTACATACCTTATGTTAAACTTGATAAATGATCCGGGTCGAATC
TATAGTATTCTCTTATTTATTATCTGTACATTCTCTTCAGGCAGAATGCCCGTACTCCTG
CTTACTAAGAAACCGAAAGCACCTTTCCACTTACAACTAAAAAGAAAAACGAAAGAAGGG
GGGGAAAGTCAGGAAGAAAGAGATGTAGAAATAGAAAGAGCTTCCGAAAAAAATCAAGAA
ATCTTCGGGGGTGACTTTGTTGAAAAACTTCCTGTGAACCTTCTTTTTAATTGTCAAGAA
TGGACTCGCCCCTTTCGATACGTAAAAAACAATCAAGTTGAAGGGGGTGTAAAAAGTGAA
ACGTCAGAATATTTTTTTGTTACATGCGAAAGTGATGGAAAACTAAGAATATCTTTTGCA
TCTCTGCCCAGTTTGTCAACTTTTTGGAAAATGATACAAAGAAAAATAGACGCGTTCACA
CCCCAAAAACCCCCAAAAACCTCCAATGAAGAACTGTATAATTATTGGATTTATACAAAG
AACAAAAAAAAGATCACGGAAAAAAAAAAATTTCTAAATAGAATTAAGGCTTTAGACAAG
GGATTTATTTTTCTGGATATACTTGAAAAAAGAACTAGATTGTATAACGATACGATTGAA
AAAAATAAAAACCTTCGTAAATCGTATGGACCTTTTTTTAATGAAAAGACTCTAAAAAAC
AAAAACTACGTGCCTAAAATGCATGAGCCTTTGTTGACCGGGCCATATCGTGCAAGAATC
GCAAGAGGGATTTCCTTGTGGCGTACACCACGCACTGATTCAACCTCACTTGTTGTAAAA
AAAAAAAAAAATAGGATTCATCGTTTCCTTTGGAATACCCTTTTTCGTGTTGGTACTAAA
TATTCATATTCAAAAAAAAAATATGATAAAAACAATCAAAAAAGAAAAAAAATTGGAGTG
ATACAAATACATAAATCAATCCCTGAATGGAAATCAAAATTAATCAACGATTTGGAATTC
GCGTTACGGGACTATGAAGCCTCTGCGTGGAAGAAAGTAGATACCGATATACGCTCAAGA
ACCCTTAAACAGATACTCCTATTTAGTCAGCAAAGCCTGCTTCCTGATCCCTCGCTCCCA
GACGAGGTGTTGGTGGCACAGTATTTGGATGAACCGGATTTTCGTCGAAACATAATTAAG
GGTTCTGGACGCGCTCAAAGGCGGAAAACTATTGCGAAACAGGTTCTCCCAAGGCCGTCT
TCCCCCCTTTTTTGGGGCAAAACCCAAAGTAAGCTTGAGGTTATGTTGAAACAACTTTTT
TTTAGAAATTTGAAAAGAAGAAAAAAAATAATAGATCCAAAAGCGAAGAACGAAAAAAGG
AAAAGAAAACGGGAAGAAAGAATGCGGATAGAAACAGAAGAAGCCTGGGAAAACCTGTCA
CATGGACCACAAATAAGAACTTCCTTATTAGTAATGCAATCGATTCTTAGAAAATATATT
CTATTCCCTTTATTCATAATAGCTAAAAATACTGTCCATTTCTTATCAGATCGAGTTTCT
GACTGGGATGAGGATTTTGCAGAATGGGATAAAGAAATACACATTCCATGTACGCATAGT
GGTGTTCCATTAAGAGAAAACGAACTTTTGACCTATTTTTTGGAAGAAGGTTTTGACATA
AAAATAATATCTCCTTTTTCCTTGAAACCTTGGTGCAGATCTAAACTACAAGCCTCTGGT
AGAAATCTAAC---AAAAAAAAAGAAAAGTAAAAAATTGGAACTGGGCTTTTGTTATTTA
ACCGTTTGGGGAATGGAAGCTGACGAGGCTTTCGGTTCTCCCCGAACAAGAGATGCTTCT
TCTTCCCCTTTTATTGCCTTTTTGAAACCCGTTTTAAAGAAACTAGAAAAAAAAACGAAA
AAAAAGACAAAGAAAGTTCTAACAGTTTTTAAAAAAGTAGTAAGAAAACTATCAAAGGGA
AATGAAATTACATTAGATAAATTGAAAAGATTATCTAAATCAAGTAAAACTAAAGATGAA
TCGTTTACTCAAATTGGATCTATAGATTGGGCAAATTATTCACATACAGAACTACAAATG
AAGAATCTAACTGATACAACAAGCATAATGAGAAATGAAATAGAAAGACTTGAAAAAGAT
AAAATAAAAGTCATTTCTGAAATAAAAAGTAGTATAAATTCGAATGTAGAATTAGAATCA
CAACCGCCAAAAAATAATTGGAAAATATTAATACGAAGAAATATTCGATTAATCATTAAA
TTACATTATTTTATAAAAATTTTCATTGAAAAAAAATACATAGATATCTTTCTACCTATC
ATTAACATTGCCAGAATCAATACAAAACATTTTGTTGACTCAATGATTGGGAAATACATT
TCTAATAATGAAAGAAATGAATCTAAAAATGAAACAACTGAAAAAGACATTAACTTTATT
TCTATTTCAACTATCAAAAAGTCACGACCTACTAAGAAGAATTCACATATCTTTTATGAC
TTATCTTCCTTGTCACAAGGATATGTATTTTTTAAATTATCACAACCCCAAGTTATTAAC
TTGTCTAAGTTAAGATCTGCTCTTCAATATCATGGAACATCTTTTTTTATTAAGACTACA
ATAAAGAATTCTTTTGGAATACAAGGCATATTTAATGCCCAATTAAGACATAAGAAACTT
CGAAGTTATGATCAATGGAAAAACTGGTTAAGAGGTCATTTTCAATACAATTCTCCGATT
GAATGGTCTAGATTAATACCACAAAAATGGCGAAATAGAGTCAATCAGCGTTGGACAGCT
AAAAATAAAGATTTAAAAAAATGGAGTTCATATGAAAAAGACCTATTATTTTCATTTCAT
TCCACAAATCAAAATTGTTATGAAATATATTCCCAACAAGAAAAATTTCTAAAATCCTAT
AGATATGGTCTTTTATCATATCAATTTCTT---------AATTATGAAACGAAGAAAGAC
TCATCTATTTATGGACCACCATTACAAGTAAATAAGAAGAAAAACAAAAACCTTTTTTAC
ACTATAGACAAATTCGTTTATGAGGATATGAATATGGGTCTCAAAAATAATAAGGCCTTT
GTTCTTTCTCTTTATCTAAGAAGGATGAATGTTATAGATATGGAAAAAAGGTTAAATAGA
AAATATTTTGATTGGAAAAAAAAAATTCTAAGACAAAATAACAATGATATTGAAAAAGAG
CCTTTGTATATTAGAATTCAAAAAGATCCAGAAGATATAGAAAGCACTCCACCCAATTCC
GAAGAAATCTTCGTTGATTGGCTAAAAATAGATAAAATGCCAATGAAATCCCCCCCAAAA
GGGGATTGGGAATTTTGGTTCTTCACAGAATTTGTGCTACTTTATAAAGCATATAAAGTG
AAACCTTGGACTATCCCAAGCCAACTCCTTGTTTTAACTGTACATTTAAGTAACCCTCTA
TATAACTATCAAAGAATGAGGGAGATTGATTCAAAGAATCGAGTCAACACAAGACTGGTA
CTTGGTGGTTTTCTTAAAGAGTTTTTGGCTTTTCAAGTGCACTGGTACAATAAGGTTGTG
GCGCAAAGAACGCTCGATATGTTCGTGCCATTTAGCTACCTGATGGAGGAGGGAAAAGCT
CTGAAAAAAGTGGTCAATTCGGTGATAATCTCTCTGGGAACGAAAAGAATAGGTCCAAAT
CACACAAGGGTTAGCAACAAGAGATGGATGACTAAAAGACTGCAATTTGGGATAATGTTT
CTCGACCCCATTTGTCTGCCTAGAAGAATTAATAGATATTTTATTACGTATCAAACCATA
AGCATTTCGTTGGTTCATAAAAGCAAGCAACAAATTAAGCAACAAATTAAGAAAAGATAC
CGAGACGAAAGAAGCTATTTTCATCATAATAATTTTGATGAATCCACTCCACGCCATCAA
AGAATAACAGGAAATAGAGAGCAAAATTATTATGATTTGCTTATTCCTGAAAATATTTTA
TCATCTAGACATCGTAGAGAGTTGAGAATTCTAATTTCTTTCAATTTGAAAAAGAGGAGT
TTGAAAAAGACGAATGTTGTGGATAGAAATCCAGTATTTTGCAACAAGACTAAGATAAGA
AACTGTGGTCCATTTTTGAAGAAAAGTAAACATCGTGATAGAGATAAAAATGAATTAATT
AAATTAAAGTTCTTTCTTTGGCCTAATTATCGATTAGAAGATTTAGCTTGTATGAATCGT
TATTGGTTTGATACCAATAATGGAAGTCGTTTCAGCATGTTAAGAATCTATATGTATCCA
CGATTAAAAATTGGTTGA
>DY_YNLJ
ATGCTTTTCAGAACCTATCGACTAGCCGCTATCGTATCCTTATCCGTGGAAATAATCAAT
TCGGCCCTTGTGGTCGGGCTCTATTATGGATTTCTTACCGCATTCTCCATAGGGCCCTCT
TATCTTTTACTTCTCAGAGCTCACGCTCTCGAAGAAGGAACTGAGAAGAAGGTATCAGCA
ACAACAGGTTTGATTACAGGACAGCTCATGGTGTTCATATCCATCTATTATGCGCCTCTG
CATCTAGCATTGGGTAGACCTCATACAATAACTGTCCTAGCTCTACCATATCTTTTGTTT
CATTTCTTCCGCTGGAATAATGACAAAGAAGACGAAAAAAACTTTTTTGCTTATCGATCT
ACTATCAGAAATTCAATGCGTAATCTCAGCACTCAATCTTTATTCCTCAATCATCTCATT
TTTCAATTATTCAACCATTTCTTTTCTACAAGTTCAGTGTTAGCCAGATTAGTCAACATT
TATATGTTTCGATGCAACAACAAGATGTTATTTGTAACAAGTAGTTTTGTTGGTTGGTTA
ATTGGTCACATTTTATTCATGCAATGGGTTGGATTGGTATTAGTCTGGATACGGCCAGGT
CGTTTGGTTAGATTGAACGTACTGATTCGATCTAAGAAGTACCTGCCGTCACAATTTAAG
TCCTTTATGTCAGACTTTACATACCTTATGTTAAACTTGATAAATGATCCGGGTCGAATC
TATAGTATTCTCTTATTTATTATCTGTACATTCTCTTCAGGCAGAATGCCCGTACTCCTG
CTTACTAAGAAACCGAAAGCACCTTTCCACTTACAACTAAAAAGAAAAACGAAAGAAGGG
GGGGAAAGTCAGGAAGAAAGAGATGTAGAAATAGAAAGAGCTTCCGAAAAAAATCAAGAA
ATCTTCGGGGGTGACTTTGTTGAAAAACTTCCTGTGAACCTTCTTTTTAATTGTCAAGAA
TGGACTCGCCCCTTTCGATACGTAAAAAACAATCAAGTTGAAGGGGGTGTAAAAAGTGAA
ACGTCAGAATATTTTTTTGTTACATGCGAAAGTGATGGAAAACTAAGAATATCTTTTGCA
TCTCTGCCCAGTTTGTCAACTTTTTGGAAAATGATACAAAGAAAAATAGACGCGTTCACA
CCCCAAAAACCCCCAAAAACCTCCAATGAAGAACTGTATAATTATTGGATTTATACAAAG
AACAAAAAAAAGATCACGGAAAAAAAAAAATTTCTAAATAGAATTAAGGCTTTAGACAAG
GGATTTATTTTTCTGGATATACTTGAAAAAAGAACTAGATTGTATAACGATACGATTGAA
AAAAATAAAAACCTTCGTAAATCGTATGGACCTTTTTTTAATGAAAAGACTCTAAAAAAC
AAAAACTACGTGCCTAAAATGCATGAGCCTTTGTTGACCGGGCCATATCGTGCAAGAATC
GCAAGAGGGATTTCCTTGTGGCGTACACCACGCACTGATTCAACCTCACTTGTTGTAAAA
AAAAAAAAAAATAGGATTCATCGTTTCCTTTGGAATACCCTTTTTCGTGTTGGTACTAAA
TATTCATATTCAAAAAAAAAATATGATAAAAACAATCAAAAAAGAAAAAAAATTGGAGTG
ATACAAATACATAAATCAATCCCTGAATGGAAATCAAAATTAATCAACGATTTGGAATTC
GCGTTACGGGACTATGAAGCCTCTGCGTGGAAGAAAGTAGATACCGATATACGCTCAAGA
ACCCTTAAACAGATACTCCTATTTAGTCAGCAAAGCCTGCTTCCTGATCCCTCGCTCCCA
GACGAGGTGTTGGTGGCACAGTATTTGGATGAACCGGATTTTCGTCGAAACATAATTAAG
GGTTCTGGACGCGCTCAAAGGCGGAAAACTATTGCGAAACAGGTTCTCCCAAGGCCGTCT
TCCCCCCTTTTTTGGGGCAAAACCCAAAGTAAGCTTGAGGTTATGTTGAAACAACTTTTT
TTTAGAAATTTGAAAAGAAGAAAAAAAATAATAGATCCAAAAGCGAAGAACGAAAAAAGG
AAAAGAAAACGGGAAGAAAGAATGCGGATAGAAACAGAAGAAGCCTGGGAAAACCTGTCA
CATGGACCACAAATAAGAACTTCCTTATTAGTAATGCAATCGATTCTTAGAAAATATATT
CTATTCCCTTTATTCATAATAGCTAAAAATACTGTCCATTTCTTATCAGATCGAGTTTCT
GACTGGGATGAGGATTTTGCAGAATGGGATAAAGAAATACACATTCCATGTACGCATAGT
GGTGTTCCATTAAGAGAAAACGAACTTTTGACCTATTTTTTGGAAGAAGGTTTTGACATA
AAAATAATATCTCCTTTTTCCTTGAAACCTTGGTGCAGATCTAAACTACAAGCCTCTGGT
AGAAATCTAAC---AAAAAAAAAGAAAAGTAAAAAATTGGAACTGGGCTTTTGTTATTTA
ACCGTTTGGGGAATGGAAGCTGACGAGGCTTTCGGTTCTCCCCGAACAAGAGATGCTTCT
TCTTCCCCTTTTATTGCCTTTTTGAAACCCGTTTTAAAGAAACTAGAAAAAAAAACGAAA
AAAAAGACAAAGAAAGTTCTAACAGTTTTTAAAAAAGTAGTAAGAAAACTATCAAAGGGA
AATGAAATTACATTAGATAAATTGAAAAGATTATCTAAATCAAGTAAAACTAAAGATGAA
TCGTTTACTCAAATTGGATCTATAGATTGGGCAAATTATTCACATACAGAACTACAAATG
AAGAATCTAACTGATACAACAAGCATAATGAGAAATGAAATAGAAAGACTTGAAAAAGAT
AAAATAAAAGTCATTTCTGAAATAAAAAGTAGTATAAATTCGAATGTAGAATTAGAATCA
CAACCGCCAAAAAATAATTGGAAAATATTAATACGAAGAAATATTCGATTAATCATTAAA
TTACATTATTTTATAAAAATTTTCATTGAAAAAAAATACATAGATATCTTTCTACCTATC
ATTAACATTGCCAGAATCAATACAAAACATTTTGTTGACTCAATGATTGGGAAATACATT
TCTAATAATGAAAGAAATGAATCTAAAAATGAAACAACTGAAAAAGACATTAACTTTATT
TCTATTTCAACTATCAAAAAGTCACGACCTACTAAGAAGAATTCACATATCTTTTATGAC
TTATCTTCCTTGTCACAAGGATATGTATTTTTTAAATTATCACAACCCCAAGTTATTAAC
TTGTCTAAGTTAAGATCTGCTCTTCAATATCATGGAACATCTTTTTTTATTAAGACTACA
ATAAAGAATTCTTTTGGAATACAAGGCATATTTAATGCCCAATTAAGACATAAGAAACTT
CGAAGTTATGATCAATGGAAAAACTGGTTAAGAGGTCATTTTCAATACAATTCTCCGATT
GAATGGTCTAGATTAATACCACAAAAATGGCGAAATAGAGTCAATCAGCGTTGGACAGCT
AAAAATAAAGATTTAAAAAAATGGAGTTCATATGAAAAAGACCTATTATTTTCATTTCAT
TCCACAAATCAAAATTGTTATGAAATATATTCCCAACAAGAAAAATTTCTAAAATCCTAT
AGATATGGTCTTTTATCATATCAATTTCTT---------AATTATGAAACGAAGAAAGAC
TCATCTATTTATGGACCACCATTACAAGTAAATAAGAAGAAAAACAAAAACCTTTTTTAC
ACTATAGACAAATTCGTTTATGAGGATATGAATATGGGTCTCAAAAATAATAAGGCCTTT
GTTCTTTCTCTTTATCTAAGAAGGATGAATGTTATAGATATGGAAAAAAGGTTAAATAGA
AAATATTTTGATTGGAAAAAAAAAATTCTAAGACAAAATAACAATGATATTGAAAAAGAG
CCTTTGTATATTAGAATTCAAAAAGATCCAGAAGATATAGAAAGCACTCCACCCAATTCC
GAAGAAATCTTCGTTGATTGGCTAAAAATAGATAAAATGCCAATGAAATCCCCCCCAAAA
GGGGATTGGGAATTTTGGTTCTTCACAGAATTTGTGCTACTTTATAAAGCATATAAAGTG
AAACCTTGGACTATCCCAAGCCAACTCCTTGTTTTAACTGTACATTTAAGTAACCCTCTA
TATAACTATCAAAGAATGAGGGAGATTGATTCAAAGAATCGAGTCAACACAAGACTGGTA
CTTGGTGGTTTTCTTAAAGAGTTTTTGGCTTTTCAAGTGCACTGGTACAATAAGGTTGTG
GCGCAAAGAACGCTCGATATGTTCGTGCCATTTAGCTACCTGATGGAGGAGGGAAAAGCT
CTGAAAAAAGTGGTCAATTCGGTGATAATCTCTCTGGGAACGAAAAGAATAGGTCCAAAT
CACACAAGGGTTAGCAACAAGAGATGGATGACTAAAAGACTGCAATTTGGGATAATGTTT
CTCGACCCCATTTGTCTGCCTAGAAGAATTAATAGATATTTTATTACGTATCAAACCATA
AGCATTTCGTTGGTTCATAAAAGCAAGCAACAAATTAAGCAACAAATTAAGAAAAGATAC
CGAGACGAAAGAAGCTATTTTCATCAGAAGAATTTTGATGAATCCACTCCACGCCATCAA
AGAATAACAGGAAATAGAGAGCAAAATTATTATGATTTGCTTATTCCTGAAAATATTTTA
TCATCTAGACATCGTAGAGAGTTGAGAATTCTAATTTCTTTCAATTTGAAAAAGAGGAGT
TTGAAAAAGACGAATGTTGTGGATAGAAATCCAGTATTTTGCAACAAGACTAAGATAAGA
AACTGTGGTCCATTTTTGAAGAAAAGTAAACATCGTGATAGAGATAAAAATGAATTAATT
AAATTAAAGTTCTTTCTTTGGCCTAATTATCGATTAGAAGATTTAGCTTGTATGAATCGT
TATTGGTTTGATACCAATAATGGAAGTCGTTTCAGCATGTTAAGAATCTATATGTATCCA
CGATTAAAAATTGGTTGA
>DYYX
ATGCTTTTCAGAACCTATCGACTAGCCGCTATCGTATCCTTATCCGTGGAAATAATCAAT
TCGGCCCTTGTGGTCGGGCTCTATTATGGATTTCTTACCGCATTCTCCATAGGGCCCTCT
TATCTTTTACTTCTCAGAGCTCACGCTCTCGAAGAAGGAACTGAGAAGAAGGTATCAGCA
ACAACAGGTTTGATTACAGGACAGCTCATGGTGTTCATATCCATCTATTATGCGCCTCTG
CATCTAGCATTGGGTAGACCTCATACAATAACTGTCCTAGCTCTACCATATCTTTTGTTT
CATTTCTTCCGCTGGAATAATGACAAAGAAGACGAAAAAAACTTTTTTGCTTATCGATCT
ACTATCAGAAATTCAATGCGTAATCTCAGCACTCAATCTTTATTCCTCAATCATCTCATT
TTTCAATTATTCAACCATTTCTTTTCTACAAGTTCAGTGTTAGCCAGATTAGTCAACATT
TATATGTTTCGATGCAACAACAAGATGTTATTTGTAACAAGTAGTTTTGTTGGTTGGTTA
ATTGGTCACATTTTATTCATGCAATGGGTTGGATTGGTATTAGTCTGGATACGGCCAGGT
CGTTTGGTTAGATTGAACGTACTGATTCGATCTAAGAAGTACCTGCCGTCACAATTTAAG
TCCTTTATGTCAGACTTTACATACCTTATGTTAAACTTGATAAATGATCCGGGTCGAATC
TATAGTATTCTCTTATTTATTATCTGTACATTCTCTTCAGGCAGAATGCCCGTACTCCTG
CTTACTAAGAAACCGAAAGCACCTTTCCACTTACAACTAAAAAGAAAAACGAAAGAAGGG
GGGGAAAGTCAGGAAGAAAGAGATGTAGAAATAGAAAGAGCTTCCGAAAAAAATCAAGAA
ATCTTCGGGGGTGACTTTGTTGAAAAACTTCCTGTGAACCTTCTTTTTAATTGTCAAGAA
TGGACTCGCCCCTTTCGATACGTAAAAAACAATCAAGTTGAAGGGGGTGTAAAAAGTGAA
ACGTCAGAATATTTTTTTGTTACATGCGAAAGTGATGGAAAACTAAGAATATCTTTTGCA
TCTCTGCCCAGTTTGTCAACTTTTTGGAAAATGATACAAAGAAAAATAGACGCGTTCACA
CCCAAAAAACCCCCAAAAACCTCCAATGAAGAACTGTATAATTATTGGATTTATACAAAG
AACAAAAAAAAGATCACGGAAAAAAAAAAATTTCTAAATAGAATTAAGGCTTTAGACAAG
GGATTTATTTTTCTGGATATACTTGAAAAAAGAACTAGATTGTATAACGATACGATTGAA
AAAAATAAAAACCTTCGTAAATCGTATGGACCTTTTTTTAATGAAAAGACTCTAAAAAAC
AAAAACTACGTGCCTAAAATGCATGAGCCTTTGTTGACCGGGCCATATCGTGCAAGAATC
GCAAGAGGGATTTCCTTGTGGCGTACACCACGCACTGATTCAACCTCACTTGTTGTAAAA
AAAAAAAAAAATAGGATTCATCGTTTCCTTTGGAATACCCTTTTTCGTGTTGGTACTAAA
TATTCATATTCAAAAAAAAAATATGATAAAAACAATCAAAAAAGAAAAAAAATTGGAGTG
ATACAAATACATAAATCAATCCCTGAATGGAAATCAAAATTAATCAACGATTTGGAATTC
GCGTTACGAGACTATGAAGCCTCTGCGTGGAAGAAAGTAGATACCGATATACGCTCAAGA
ACCCTTAAACAGATACTCCTATTTAGTCAGCAAAGCCTGCTTCCTGATCCCTCGCTCCCA
GACGAGGTGTTGGTGGCACAGTATTTGGATGAACCGGATTTTCGTCGAAACATAATTAAG
GGTTCTGGACGCGCTCAAAGGCGGAAAACTATTGCGAAACAGGTTCTCCCAAGGCCGTCT
TCCCCCCTTTTTTGGGGCAAAACCCAAAGTAAGCTTGAGGTTATGTTGAAACAACTTTTT
TTTAGAAATTTGAAAAGAAGAAAAAAAATAATAGATCCAAAAGCGAAGAACGAAAAAAGG
AAAAGAAAACGGGAAGAAAGAATGCGGATAGAAACAGAAGAAGCCTGGGAAAACCTGTCA
CATGGACCACAAATAAGAACTTCCTTATTAGTAATGCAATCGATTCTTAGAAAATATATT
CTATTCCCTTTATTCATAATAGCTAAAAATACTGTCCATTTCTTATCAGATCGAGTTTCT
GACTGGGATGAGGATTTTGCAGAATGGGATAAAGAAATACACATTCCATGTACGCATAGT
GGTGTTCCATTAAGAGAAAACGAACTTTTGACCTATTTTTTGGAAGAAGGTTTTGACATA
AAAATAATATCTCCTTTTTCCTTGAAACCTTGGTGCAGATCTAAACTACAAGCCTCTGGT
AGAAATCTAAC---AAAAAAAAAGAAAAGTAAAAAATTGGAACTGGGCTTTTGTTATTTA
ACCGTTTGGGGAATGGAAGCTGACGAGGCTTTCGGTTCTCCCCGAACAAGAGATGCTTCT
TCTTCCCCTTTTATTGCCTTTTTGAAACCCGTTTTAAAGAAACTAGAAAAAAAAACGAAA
AAAAAGACAAAGAAAGTTCTAACAGTTTTTAAAAAAGTAGTAAGAAAACTATCAAAGGGA
AATGAAATTACATTAGATAAATTGAAAAGATTATCTAAATCAAGTAAAACTAAAGATGAA
TCGTTTACTCAAATTGGATCTATAGATTGGGCAAATTATTCACATACAGAACTACAAATG
AAGAATCTAACTGATACAACAAGCATAATGAGAAATGAAATAGAAAGACTTGAAAAAGAT
AAAATAAAAGTCATTTCTGAAATAAAAAGTAGTATAAATTCGAATGTAGAATTAGAATCA
CAACCGCCAAAAAATAATTGGAAAATATTAATACGAAGAAATATTCGATTAATCATTAAA
TTACATTATTTTATAAAAATTTTCATTGAAAAAAAATACATAGATATCTTTCTACCTATC
ATTAACATTGCCAGAATCAATACAAAACATTTTGTTGACTCAATGATTGGGAAATACATT
TCTAATAATGAAAGAAATGAATCTAAAAATGAAACAACTGAAAAAGACATTAACTTTATT
TCTATTTCAACTATCAAAAAGTCACGACCTACTAAGAAGAATTCACATATCTTTTATGAC
TTATCTTCCTTGTCACAAGGATATGTATTTTTTAAATTATCACAACCCCAAGTTATTAAC
TTGTCTAAGTTAAGATCTGCTCTTCAATATCATGGAACATCTTTTTTTATTAAGACTACA
ATAAAGAATTCTTTTGGAATACAAGGCATATTTAATGCCCAATTAAGACATAAGAAACTT
CGAAGTTATGATCAATGGAAAAACTGGTTAAGAGGTCATTTTCAATACAATTCTCCGATT
GAATGGTCTAGATTAATACCACAAAAATGGCGAAATAGAGTCAATCAGCGTTGGACAGCT
AAAAATAAAGATTTAAAAAAATGGAGTTCATATGAAAAAGACCTATTATTTTCATTTCAT
TCCACAAATCAAAATTGTTATGAAATATATTCCCAACAAGAAAAATTTCTAAAATCCTAT
AGATATGGTCTTTTATCATATCAATTTCTT---------AATTATGAAACGAAGAAAGAC
TCATCTATTTATGGACCACCATTACAAGTAAATAAGAAGAAAAACAAAAACCTTTTTTAC
ACTATAGACAAATTCGTTTATGAGGATATGAATATGGGTCTCAAAAATAATAAGGCCTTT
GTTCTTTCTCTTTATCTAAGAAGGATGAATGTTATAGATATGGAAAAAAGGTTAAATAGA
AAATATTTTGATTGGAAAAAAAAAATTCTAAGACAAAATAACAATGATATTGAAAAAGAG
CCTTTGTATATTAGAATTCAAAAAGATCCAGAAGATATAGAAAGCACTCCACCCAATTCC
GAAGAAATCTTCGTTGATTGGCTAAAAATAGATAAAATGCCAATGAAATCCCCCCCAAAA
GGGGATTGGGAATTTTGGTTCTTCACAGAATTTGTGCTACTTTATAAAGCATATAAAGTG
AAACCTTGGACTATCCCAAGCCAACTCCTTGTTTTAACTGTACATTTAAGTAACCCTCTA
TATAACTATCAAAGAATGAGGGAGATTGATTCAAAGAATCGAGTCAACACAAGACTGGTA
CTTGGTGGTTTTCTTAAAGAGTTTTTGGCTTTTCAAGTGCACTGGTACAATAAGGTTGTG
GCGCAAAGAACGCTCGATATGTTCGTGCCATTTAGCTACCTGATGGAGGAGGGAAAAGCT
CTGAAAAAAGTGGTCAATTCGGTGATAATCTCTCTGGGAACGAAAAGAATAGGTCCAAAT
CACACAAGGGTTAGCAACAAGAGATGGATGACTAAAAGACTGCAATTTGGGATAATGTTT
CTCGACCCCATTTGTCTGCCTAGAAGAATTAATAGATATTTTATTACGTATCAAACCATA
AGCATTTCGTTGGTTCATAAAAGCAAGCAACAAATTAAGCAACAAATTAAGCAAAGATAC
CGAGACGAAAGAAGCTATTTTCATCAGAAGAATTTTGATGAATCCACTCCACGCCATCAA
AGAATAACAGGAAATAGAGAGCAAAATTATTATGATTTGCTTATTCCTGAAAATATTTTA
TCATCTAGACATCGTAGAGAGTTGAGAATTCTAATTTCTTTCAATTTGAAAAAGAGGAGT
TTGAAAAAGACGAATGTTGTGGATAGAAATCCAGTATTTTGCAACAAGACTAAGATAAGA
AACTGTGGTCCATTTTTGAAGAAAAGTAAACATCGTGATAGAGATAAAAATGAATTAATT
AAATTAAAGTTCTTTCTTTGGCCTAATTATCGATTAGAAGATTTAGCTTGTATGAATCGT
TATTGGTTTGATACCAATAATGGAAGTCGTTTCAGCATGTTAAGAATCTATATGTATCCA
CGATTAAAAATTGGTTGA
