# Supplementary material for: Characteristics of Organellar Genomes and Nuclear Internal Transcribed Spacers in the Tertiary Relict Genus Dipelta and Their Phylogenomic Implications
Source: Front Genet. 2020 Sep 25;11:573226. doi: 10.3389/fgene.2020.573226 (PMC7545908; doi:10.3389/fgene.2020.573226)
Supplement: Supplementary file 2 [file Data_Sheet_1.ZIP › ycf2.fasta]

>DE_JZG1
TTGAGAGAGATCAAGAATTCTCACTATTTATTAGATTCATGGACCCAATTCAATTCAGTA
GGATCTTTCATTCACATTTTTTTCCACCAAGAACGTTTTATAAAACTTTTTGACCCCCGA
ATTTGGAGTATTCTACTTTCACGCAATTCACAGGGTTCAACAAGCAATCGATATTTCCGG
ATCAGGGGTGTAATACTCTTTGTAGTAGTGGTCCTTATCTATCGTATTAACAATCGAAAT
ATGGTCGAAAGCAAAAATATCTATTTGATAGGGCTTTTTCCTATACCTATGAATTCCATT
GGGCCCAGAAACGATACATTGGAAGAATCCGTTGGGTCTTCCAATATCAATAGGTTGATT
GTTTCGCTCCTCTCTCTTCCAAAAGGAAAAAAGATCTCTGAGAATTGTTTCCTGAATCCG
AAAGAGAGTACTCGGGTTCTCCCAATAACTAAAAAGTGTAGCATGCCTGAATCTAACTGG
GGTTCGCGGTGGTGGAGGAACTGGATCGGAACAAAGAGGGATTCTAGCCAATTGAAAGGA
TCTTCTGATCAATCCAGAGATCCTTTGGATTCCATTAGTAATGAGGATTCGGAATATCAC
CCATTGATCAATCAAAGAGAGATTCAACAACTAAAAGAAAGATCGATTCTTTGGGATCCT
TCCTTTCTTCAAACGGAACGAACAGAGATAGAATCAGACCGATTCCCGAAATGCCTTTCT
GGATATTCCTCAATGTCCCGGCTATTCACGGAACGTGAGAAGCAGATGATTAATCATCTG
CTTCCGGAAGAAATCGAAGAATTTCTTGGGAATCCTACAAGATCCGTTCGTTCTTTTTTC
TCTGACAGATGGTCAGAACTTCATCTGGGTTCGAATCCTACTGAGAGGTCCACTAGAGAT
CATAAATTGTTGAAGAAACAACAAGATCTTTCTTTTGTCCCTTCCAGGCGATCGGAAAAT
CAAGAAATGGTTAATATATTCAAGATAATTACATATTTACAAAATACCGTCTCAATTCAT
CCTATTTCATCAGATCCGGGATGTGATATGGTTCCGAAGGATGAACCGGATATGGACAGT
TTCAATAAGATTTCATTCTTGAACAAAAATCCATTTTTGGATTTCTTTCATCTATTCCAT
GACCGGAACAGGGGAGGATACACGTTACACCACGATTTTGAATCAGAAGAGAGATTTACA
GAAATGGCAGATTTATTTACTCTATCAATAACCGAGCCGGATCTGGTGTATCATAGGGGA
TTTGCCTTTTCTATTGATTCCTACGGATTGGATCAAAAACAATTCTTGAATGGGGTATTC
AACTCCAGGGATGAATCGAAAAAGAAATCTTTATTGGTTCTACCTCCTATTTTTTATGAA
GAGAATGAATCTTTTTATCAAAAGATCAGAAAAAAATGGGTCAGGATCTCCTGCGGGAAT
GATTTGGAAGATCCAAAACCAAAAAGAGTGGTATTTGCTAGCAACAACATAATGGAGGCA
GTCACTCAATATAGATTGATCCGAAATCTGATTCAAATCCAATATAGCACCTATGGGTAC
ATAAGAAATGTATTGAATCGATTCTTTTTAATGAATAGATCCGATCGCAACTTCGAATAT
GGAATTCAAGGGGATCAAATAGGAAAGGATACTCTGAATCATAGAACTATAATGAAATAT
ACGATCAACCAACATTTATCGAATTTGAAAAAGAGTCAGAAGAGATGGTCCGATCCTCTT
ATTTTGATTTCTCGAACCGAGAGATCCATGAATCGGGATCCTGATGCATATAGATACAAA
TGGTCCAATGGGAGCAAGAATTTCCAGGAACATTTCGTTTCTGAGCAGAAGAGCCGTTTT
CAAGTAGTGTTCGATCGATTTCAAGTAGTGTTCGATCGATTTCAAGTAGTGTTCG-----
-------------------------------------ATCGATTTCAAGTAGTGTTCGAT
CGATTACGTATTAATTTGAATCAATATCCGATTGATTGGTCTGAAGTTATCGACAAAAAA
GATTTGTCTAAGTCACTTCGTTTCTTTTTGTCC---------------------------
---------------AAGTCACTTCTTTTTTTGTCCAAGTTGCTTTTCTTTTTGTCTAAC
TTACCTCCTTTTTTCTTTGTGAGTTTCAGGAATATCCCCATTCATAGGTCCGAGATCTAC
ATCTATGAATTGAAAGATCAACTCTGCAATCAGTTGTTAGAATCAATAGGTCTTCAAATC
GTTTTGTTATTGGATTTATTGGACGATCATGATACTTCCCAAAAATCGAAATTATTGATC
AATGGAGGAACAACCTCGCCATTTTTGTTCAATAAGATACCAAAGCGGATGATTGACTCA
TTCCATACTAGAAAGAATCGCAGGAAATCTTTTGATAACACGGATTCCTATTCCTCAATG
ATATTCCACGATCAAGACAATTGGCTAAATCCCGTGAAACCATTTCATAGAAGTTCATTG
ATATCTTCTTTTTATAAAGCAAATCGACTTCGATTCTTGAATAATCCACATCACTTCTGC
TTCTATTGTAACAAAAGATTCCCTTTTTATGTGGAAAAGGCCCGTCTCAATAATTCTGAT
TTTACGTATGGACAATTCCTCAATACCTTGTTCATTCGCAACAAAATATTTTCTTTGTGC
GTCGGTAAAAAAAAACATGCTTTTTGGGGGAGAGGTACTATTTCACCAATCGAGTCACAG
GTATCTAAGATATTCATACCTAATGATTTTCCACAAAGTGGTGACGAGACATATAACTTA
TACAAATCTTTCCATTTTCCAAGTCGACCCGATCGATTCGTTCGTAGAGCTATTTACTCG
ATCGCAGACATTTCTGGAACACCTCTAACAGAGGGACAAATGGTCAATTTTGAAAGAACT
TATTGTCAACCTCTTTCAGATATGAATCTATCTGATTCAGAAGGGAAGAACTTGCATCAG
TATCTCAATTTCAATTCAAACATGGGTTTGATTCACACTGAGAAATATTTACCATCCGAA
AAGAGGAAAAAACGGAGTCTTTGGCTAAAGAAATGCGTTGGGAAAGGGCGGATGTATAGA
ACCTTTCAACGAGATAGTGCTTTTTCAACTCTCTCCAAATGGAATCTATTCCAAACATAT
ATGCCATGGTTCCTTACTTCGACAGGGTACAAATATCTAAATTTGATATTGTTAGATATT
CGTTCAGACCTATTGCCGATACTAAGTAGCAGTCAAAAATTTGTATCCATTTTTCGTAAT
ATTATGCATGGATTAGGTGAATCATGGCCAATTCTTCGGAGAAACTGTGGTTTTCGTCTT
CAACAGAAGCTGATAAGTGAGATTTCGAGTAAGTGTTTACATAAGCTTCTTCTGTCCCAA
GAAATGATTCATCGAAATAATGAGTCACCATTGATATCGACACATCTGAGATCGCCAAAT
GTTCGGGAGTTCCTCTATTCAATCCTTTTCCTTCTTCTTGTTGCTGGATATCTCGTTCCT
ACACATCTTCTCTTTGCTTCCCGGGCCTCTAGTGGGTTACAGACAGAGTTCGAAAAGGTC
AAATCTTTGATGATTCCATCATCTATGATTGAGTTGCAAAAACTTCTGAAGAGGGATCCT
CCATCTGAACCAGATGATGATGATCTTACATCTGAACCAAATGATGATGATCTTGATTTT
ACACCTGAACCAAATAATCTTATGCTTAGAGACGAATTTATAGATGAACAATTGAGAAAG
ATTCGCATTTTTTTAAAGAATCCCCTTCTTGACGTTCCTGTGGAACAATTCGAAGCTTTT
CCAGACACAATACTGTATTTTATGCTATCTATACCTAATTTGTATATCGATCTCGTCGAT
AGCGATATCATCGATCTCATAAGTAAGATACCAAATCCCATCGATCGAATCGCTTTTTCG
AGAAATACGAGCCATCTAAGTCATACAAGTAAAGAGATCTATTCATTGATAAGAAAAGTG
AAGATAAGAAAAGTGAAAGAGGATGGGGTTGTGGACGGGGATGGGGTTGTGGACGGGGAT
GGGGTTGTGGACAGGGATGGGGTTGTGAACAGGGCTGGGGGTGT---GGACAGGGATGGG
GTTGTGAACAGGGCTGGGGGTGTGGACAGGGATG------GGGTTATGAACGGGGGTTGG
GCTGATGATCAAG---TAGAATCCTGGGTCGCAAGAAGTGAGTGGATTGATGATGAA---
------------------------------------------------------------
---------GAAAGAGAATTCTTGGTTCAGTTCTGCACCTTAACGACAGACAAAAGGATT
GAGATTGATCAAATTCTATGGAGTCTGACTCATAGTGATCATTTCTCAAAGAATGACTCT
GGTTATCAAACGATTGAACAACCGGGAGCAAATTACTTACGGGACTTAGTTGACATTCAT
AAAAAGTCTCTAATGAATTATGAGTGCAATACATCCTGTTTAGCGGAAAGACGGATATTC
CTTGCTCATTATCAGACAATCACTTATTCACAAACCCCGTGTGGGGCTAATAGTTTTGAT
TTCCCATCTCCTGGAAAATCCTTTTCGCTCCGCTTAGCCTTACCCCCCGCTAGGGGTATT
TTAGTGATAGGTTCTAGAGGAACTGGACGATCCTATTTGGTCAAATACCTAGCGACAAAC
TCTTATGTTCCTTTCATTACGGTATCTACGGACAGGTTCCGCAAGCCTGTAGATGATTTT
TATGATGTTAAAGATGAAGAGTACGAGGTTCATTTTAAGACTTATATTAATACGGATGCT
AATAGTTCTTTTGAGTATGGTCCTCCTCCTTCTCGGCCTCTTGGTTTTGGTGAGGAGGCG
GAGATTGAGCTTGTGCCTATTGTTAAGGGCCTTGTGGCTAGCATTCTTAACATTCTTCGT
AGTCTTGGTCATGTGGGAAATGGTATTGGTGATAGTTTTATTGAGGATTTTGATCTTGGG
GCTCGTTGGTTTGATCTTGGGGCTCGTTATGATCTGAATCGTGATGAGGGTGAGATTGAT
GAGAGTCAGATTGATGATAGGGAGATTGATGATAGGGAGATTGATAGGCATATGACTAAT
AGGCTGGAAGGGTTAACTGGGTGGGATTTGATAGCTACGAAGCTGTTGCAGGGACTAGAC
CACCAATCTTATATCAACCTTCAATTCGAATTAGCAAAAGCAATGTCTCCTTGCATAATA
TGGATGCCAAACATTCATAATCTGCGTTGGTGGGAGTCGGATTGCTTATCCCTCGGTCTA
TTAGTGAACCATCTCTCCGGGGGTTGTGAAAGATGTTCCACTAAAAATCTTCTTGTTATT
GCTTCGACTCATATTCCCCAAAAGGTGGATCCCACTCTAATAGGTCTGAATAAATTAAAT
ACGTGCATTAAGATACGAAGGCTTCCTATTCCACACCAACGAAAGCACTTTCTCACTCTT
TCATATACTAGGGGATTTCGCTTGGAAAAGAAAATGTTTCATACTAATAGATTGGGGTAC
ATAACCATGGGTTCCAGTGCACGAGATCTTGCAGCACTTACCAACGAGGCCCTATCGATT
AGTATTACACAGAAGAAATCAATTATAGACACTAATACAATTCTATCTGCTGTTCATAGA
CAAACTTGGGATTTTCAATCCCAGGTAAGGTGGTCTCAGGATCGGAGGATCTTTTTGTAT
CAGATAGGAAGGGCTGTAGCACAAAATGTACTTCTAAGTAATTGCCTCATAGATCCTATA
TTTCTCTATATCACGCAGAACTTACGGAAGGAAGGGCATTCTTATTTGTACAAATGGTAC
TTCGAACTTGGAACGAGCATGAAGAAATTAACGATACTTCTTTATCTTTTGAGTTGTTCT
GCCGGATCGGTCGCTCAAACTCTTTGGTCTCTACCCGGACCCGACACTGGGATCACTTCT
TATAGACCCGCTGAGGATGATTCTGAGCTAGTTCATGGCCTATTAGAAGTAGAAGGCGCT
CTGGTGGGAGACTCACGGACAGAAAAGGATTGCAGTCAGTTTGATAATGATCGAGTGACT
TTGCTTCTTCGGCCCGAACCAAGGAATCCCTTAGATATGATGCAAAATGGATATTTTTCT
ATCCTTGATGCGGGATTTCTCTATCAAGGATCCGAAGTGGGGTTGGAAGACTGGGAAGGA
GTCCTCGACCCGGAACAGGAGTTCGTCACTAACATAGTTTGGGCTCCTACAATATGGAGC
CCTTTGGACTTTCTATTGGATTGTATCGACATTCCCAATGAATTGGGATTTCCCTTCTAT
TCGGAGTTCTTGCAGACACGAGATATATCTTACAAAGAACAAAGCCTTTTTCGACTAAGC
CGATTCATTTGGAACCCTGGAGATCCACTCTTTGGGCTATTCAGAGATGAGTCCCCTGTC
TCTGTGTTTTTCCATCGAGAAT---------TATTCAGAGATGAGTC------CCCTGTC
TCTGTGTTTTTCCATCGAGAATTATTTGCAGATGAGGCAGAGAGCCTTTTGCCTTCCGAA
AAAA-------------------------------------------------------A
--TCCTTCTAGAGCTGGGAGGAAAGGCTGGTTTATCGACAATAAGGCGCAAGAAAAGCAC
TTCGAATTCTTGCTGAATTGGCATAGATATTTTAGAACCCATAGTTCATTATCTAATGGA
TCTTTCCGTTCTAATACTCTATTTGAGAGTTATCAGTATTTATCAAATCTGTTCCTATCT
AACGAAACGCTATTGGATCAAATGAGCAATACATTGCTGAGAAAAAGATGGCTTTTCCAG
GATGAAATTTGGATTCATGGAACAGGAGAAAGATTTCCCATTCCTTAG
>DE_JZG2
TTGAGAGAGATCAAGAATTCTCACTATTTATTAGATTCATGGACCCAATTCAATTCAGTA
GGATCTTTCATTCACATTTTTTTCCACCAAGAACGTTTTATAAAACTTTTTGACCCCCGA
ATTTGGAGTATTCTACTTTCACGCAATTCACAGGGTTCAACAAGCAATCGATATTTCCGG
ATCAGGGGTGTAATACTCTTTGTAGTAGTGGTCCTTATCTATCGTATTAACAATCGAAAT
ATGGTCGAAAGCAAAAATATCTATTTGATAGGGCTTTTTCCTATACCTATGAATTCCATT
GGGCCCAGAAACGATACATTGGAAGAATCCGTTGGGTCTTCCAATATCAATAGGTTGATT
GTTTCGCTCCTCTCTCTTCCAAAAGGAAAAAAGATCTCTGAGAATTGTTTCCTGAATCCG
AAAGAGAGTACTCGGGTTCTCCCAATAACTAAAAAGTGTAGCATGCCTGAATCTAACTGG
GGTTCGCGGTGGTGGAGGAACTGGATCGGAACAAAGAGGGATTCTAGCCAATTGAAAGGA
TCTTCTGATCAATCCAGAGATCCTTTGGATTCCATTAGTAATGAGGATTCGGAATATCAC
CCATTGATCAATCAAAGAGAGATTCAACAACTAAAAGAAAGATCGATTCTTTGGGATCCT
TCCTTTCTTCAAACGGAACGAACAGAGATAGAATCAGACCGATTCCCGAAATGCCTTTCT
GGATATTCCTCAATGTCCCGGCTATTCACGGAACGTGAGAAGCAGATGATTAATCATCTG
CTTCCGGAAGAAATCGAAGAATTTCTTGGGAATCCTACAAGATCCGTTCGTTCTTTTTTC
TCTGACAGATGGTCAGAACTTCATCTGGGTTCGAATCCTACTGAGAGGTCCACTAGAGAT
CATAAATTGTTGAAGAAACAACAAGATCTTTCTTTTGTCCCTTCCAGGCGATCGGAAAAT
CAAGAAATGGTTAATATATTCAAGATAATTACATATTTACAAAATACCGTCTCAATTCAT
CCTATTTCATCAGATCCGGGATGTGATATGGTTCCGAAGGATGAACCGGATATGGACAGT
TTCAATAAGATTTCATTCTTGAACAAAAATCCATTTTTGGATTTCTTTCATCTATTCCAT
GACCGGAACAGGGGAGGATACACGTTACACCACGATTTTGAATCAGAAGAGAGATTTACA
GAAATGGCAGATTTATTTACTCTATCAATAACCGAGCCGGATCTGGTGTATCATAGGGGA
TTTGCCTTTTCTATTGATTCCTACGGATTGGATCAAAAACAATTCTTGAATGGGGTATTC
AACTCCAGGGATGAATCGAAAAAGAAATCTTTATTGGTTCTACCTCCTATTTTTTATGAA
GAGAATGAATCTTTTTATCAAAAGATCAGAAAAAAATGGGTCAGGATCTCCTGCGGGAAT
GATTTGGAAGATCCAAAACCAAAAAGAGTGGTATTTGCTAGCAACAACATAATGGAGGCA
GTCACTCAATATAGATTGATCCGAAATCTGATTCAAATCCAATATAGCACCTATGGGTAC
ATAAGAAATGTATTGAATCGATTCTTTTTAATGAATAGATCCGATCGCAACTTCGAATAT
GGAATTCAAGGGGATCAAATAGGAAAGGATACTCTGAATCATAGAACTATAATGAAATAT
ACGATCAACCAACATTTATCGAATTTGAAAAAGAGTCAGAAGAGATGGTCCGATCCTCTT
ATTTTGATTTCTCGAACCGAGAGATCCATGAATCGGGATCCTGATGCATATAGATACAAA
TGGTCCAATGGGAGCAAGAATTTCCAGGAACATTTCGTTTCTGAGCAGAAGAGCCGTTTT
CAAGTAGTGTTCGATCAATTTCAAGTAGTGTTCG--------------------------
-------------------------------------ATCAATTTCAAGTAGTGTTCGAT
CGATTACGTATTAATTTGAATCAATATCCGATTGATTGGTCTGAAGTTATCGACAAAAAA
GATTTGTCTAAGTCACTTCGTTTCTTTTTGTCC---------------------------
---------------AAGTCACTTCTTTTTTTGTCCAAGTTGCTTTTCTTTTTGTCTAAC
TTACCTCCTTTTTTCTTTGTGAGTTTCAGGAATATCCCCATTCATAGGTCCGAGATCTAC
ATCTATGAATTGAAAGATCAACTCTGCAATCAGTTGTTAGAATCAATAGGTCTTCAAATC
GTTTTGTTATTGGATTTATTGGACGATCATGATACTTCCCAAAAATCGAAATTATTGATC
AATGGAGGAACAACCTCGCCATTTTTGTTCAATAAGATACCAAAGCGGATGATTGACTCA
TTCCATACTAGAAAGAATCGCAGGAAATCTTTTGATAACACGGATTCCTATTCCTCAATG
ATATTCCACGATCAAGACAATTGGCTAAATCCCGTGAAACCATTTCATAGAAGTTCATTG
ATATCTTCTTTTTATAAAGCAAATCGACTTCGATTCTTGAATAATCCACATCACTTCTGC
TTCTATTGTAACAAAAGATTCCCTTTTTATGTGGAAAAGGCCCGTCTCAATAATTCTGAT
TTTACGTATGGACAATTCCTCAATACCTTGTTCATTCGCAACAAAATATTTTCTTTGTGC
GTCGGTAAAAAAAAACATGCTTTTTGGGGGAGAGGTACTATTTCACCAATCGAGTCACAG
GTATCTAAGATATTCATACCTAATGATTTTCCACAAAGTGGTGACGAGACATATAACTTA
TACAAATCTTTCCATTTTCCAAGTCGACCCGATCGATTCGTTCGTAGAGCTATTTACTCG
ATCGCAGACATTTCTGGAACACCTCTAACAGAGGGACAAATGGTCAATTTTGAAAGAACT
TATTGTCAACCTCTTTCAGATATGAATCTATCTGATTCAGAAGGGAAGAACTTGCATCAG
TATCTCAATTTCAATTCAAACATGGGTTTGATTCACACTGAGAAATATTTACCATCCGAA
AAGAGGAAAAAACGGAGTCTTTGGCTAAAGAAATGCGTTGGGAAAGGGCGGATGTATAGA
ACCTTTCAACGAGATAGTGCTTTTTCAACTCTCTCCAAATGGAATCTATTCCAAACATAT
ATGCCATGGTTCCTTACTTCGACAGGGTACAAATATCTAAATTTGATATTGTTAGATATT
CGTTCAGACCTATTGCCGATACTAAGTAGCAGTCAAAAATTTGTATCCATTTTTCGTAAT
ATTATGCATGGATTAGGTGAATCATGGCCAATTCTTCGGAGAAACTGTGGTTTTCGTCTT
CAACAGAAGCTGATAAGTGAGATTTCGAGTAAGTGTTTACATAAGCTTCTTCTGTCCCAA
GAAATGATTCATCGAAATAATGAGTCACCATTGATATCGACACATCTGAGATCGCCAAAT
GTTCGGGAGTTCCTCTATTCAATCCTTTTCCTTCTTCTTGTTGCTGGATATCTCGTTCCT
ACACATCTTCTCTTTGCTTCCCGGGCCTCTAGTGGGTTACAGACAGAGTTCGAAAAGGTC
AAATCTTTGATGATTCCATCATCTATGATTGAGTTGCAAAAACTTCTGAAGAGGGATCCT
CCATCTGAACCAGATGATGATGATCTTACATCTGAACCAAATGATGATGATCTTGATTTT
ACACCTGAACCAAATAATCTTATGCTTAGAGACGAATTTATAGATGAACAATTGAGAAAG
ATTCGCATTTTTTTAAAGAATCCCCTTCTTGACGTTCCTGTGGAACAATTCGAAGCTTTT
CCAGACACAATACTGTATTTTATGCTATCTATACCTAATTTGTATATCGATCTCGTCGAT
AGCGATATCATCGATCTCATAAGTAAGATACCAAATCCCATCGATCGAATCGCTTTTTCG
AGAAATACGAGCCATCTAAGTCATACAAGTAAAGAGATCTATTCATTGATAAGAAAAGTG
AAGATAAGAAAAGTGAAAGAGGATGGGGTTGTGGACGGGGATGGGGTTGTGGACGGGGAT
GGGGTTGTGGACAGGGATGGGGTTGTGAACAGGGCTGGGGGTGT---GGACAGGGATGGG
GTTATGAACGGGGGTTGGGCTGCAAGTAGAATTG------GGGTTATGAACGGGGGTTGG
GCTGATGATCAAG---TAGAATCCTGGGTCGCAAGAAGTGAGTGGATTGATGATGAA---
------------------------------------------------------------
---------GAAAGAGAATTCTTGGTTCAGTTCTGCACCTTAACGACAGACAAAAGGATT
GAGATTGATCAAATTCTATGGAGTCTGACTCATAGTGATCATTTCTCAAAGAATGACTCT
GGTTATCAAACGATTGAACAACCGGGAGCAAATTACTTACGGGACTTAGTTGACATTCAT
AAAAAGTCTCTAATGAATTATGAGTGCAATACATCCTGTTTAGCGGAAAGACGGATATTC
CTTGCTCATTATCAGACAATCACTTATTCACAAACCCCGTGTGGGGCTAATAGTTTTGAT
TTCCCATCTCCTGGAAAATCCTTTTCGCTCCGCTTAGCCTTACCCCCCGCTAGGGGTATT
TTAGTGATAGGTTCTAGAGGAACTGGACGATCCTATTTGGTCAAATACCTAGCGACAAAC
TCTTATGTTCCTTTCATTACGGTATCTACGGACAGGTTCCGCAAGCCTGTAGATGATTTT
TATGATGTTAAAGATGAAGAGTACGAGGTTCATTTTAAGACTTATATTAATACGGATGCT
AATAGTTCTTTTGAGTATGGTCCTCCTCCTTCTCGGCCTCTTGGTTTTGGTGAGGAGGCG
GAGATTGAGCTTGTGCCTATTGTTAAGGGCCTTGTGGCTAGCATTCTTAACATTCTTCGT
AGTCTTGGTCATGTGGGAAATGGTATTGGTGATAGTTTTATTGAGGATTTTGATCTTGGG
GCTCGTTGGTTTGATCTTGGGGCTCGTTATGATCTGAATCGTGATGAGGGTGAGATTGAT
GAGAGTCAGATTGATGATAGGGAGATTGATGATAGGGAGATTGATAGGCATATGACTAAT
AGGCTGGAAGGGTTAACTGGGTGGGATTTGATAGCTACGAAGCTGTTGCAGGGACTAGAC
CACCAATCTTATATCAACCTTCAATTCGAATTAGCAAAAGCAATGTCTCCTTGCATAATA
TGGATGCCAAACATTCATAATCTGCGTTGGTGGGAGTCGGATTGCTTATCCCTCGGTCTA
TTAGTGAACCATCTCTCCGGGGGTTGTGAAAGATGTTCCACTAAAAATCTTCTTGTTATT
GCTTCGACTCATATTCCCCAAAAGGTGGATCCCACTCTAATAGGTCTGAATAAATTAAAT
ACGTGCATTAAGATACGAAGGCTTCCTATTCCACACCAACGAAAGCACTTTCTCACTCTT
TCATATACTAGGGGATTTCGCTTGGAAAAGAAAATGTTTCATACTAATAGATTGGGGTAC
ATAACCATGGGTTCCAGTGCACGAGATCTTGCAGCACTTACCAACGAGGCCCTATCGATT
AGTATTACACAGAAGAAATCAATTATAGACACTAATACAATTCTATCTGCTGTTCATAGA
CAAACTTGGGATTTTCAATCCCAGGTAAGGTGGTCTCAGGATCGGAGGATCTTTTTGTAT
CAGATAGGAAGGGCTGTAGCACAAAATGTACTTCTAAGTAATTGCCTCATAGATCCTATA
TTTCTCTATATCACGCAGAACTTACGGAAGGAAGGGCATTCTTATTTGTACAAATGGTAC
TTCGAACTTGGAACGAGCATGAAGAAATTAACGATACTTCTTTATCTTTTGAGTTGTTCT
GCCGGATCGGTCGCTCAAACTCTTTGGTCTCTACCCGGACCCGACACTGGGATCACTTCT
TATAGACCCGCTGAGGATGATTCTGAGCTAGTTCATGGCCTATTAGAAGTAGAAGGCGCT
CTGGTGGGAGACTCACGGACAGAAAAGGATTGCAGTCAGTTTGATAATGATCGAGTGACT
TTGCTTCTTCGGCCCGAACCAAGGAATCCCTTAGATATGATGCAAAATGGATATTTTTCT
ATCCTTGATGCGGGATTTCTCTATCAAGGATCCGAAGTGGGGTTGGAAGACTGGGAAGGA
GTCCTCGACCCGGAACAGGAGTTCGTCACTAACATAGTTTGGGCTCCTACAATATGGAGC
CCTTTGGACTTTCTATTGGATTGTATCGACATTCCCAATGAATTGGGATTTCCCTTCTAT
TCGGAGTTCTTGCAGACACGAGATATATCTTACAAAGAACAAAGCCTTTTTCGACTAAGC
CGATTCATTTGGAACCCTGGAGATCCACTCTTTGGGCTATTCAGAGATGAGTCCCCTGTC
TCTGTGTTTTTCCATCGTGGGC---------TATTCAGAGATGAGTC------CCCTGTC
TCTGTGTTTTTCCATCGAGAATTATTTGCAGATGAGGCAGAGAGCCTTTTGCCTTCCGAA
AAAA-------------------------------------------------------A
--TCCTTCTAGAGCTGGGAGGAAAGGCTGGTTTATCGACAATAAGGCGCAAGAAAAGCAC
TTCGAATTCTTGCTGAATTGGCATAGATATTTTAGAACCCATAGTTCATTATCTAATGGA
TCTTTCCGTTCTAATACTCTATTTGAGAGTTATCAGTATTTATCAAATCTGTTCCTATCT
AACGAAACGCTATTGGATCAAATGAGCAATACATTGCTGAGAAAAAGATGGCTTTTCCAG
GATGAAATTTGGATTCATGGAACAGGAGAAAGATTTCCCATTCCTTAG
>DF_GSWX
TTGAGAGAGATCAAGAATTCTCACTATTTATTAGATTCATGGACCCAATTCAATTCAGTA
GGATCTTTCATTCACATTTTTTTCCACCAAGAACGTTTTATAAAACTTTTTGACCCCCGA
ATTTGGAGTATTCTACTTTCACGCAATTCACAGGGTTCAACAAGCAATCGATATTTCCGG
ATCAGGGGTGTAATACTCTTTGTAGTAGTGGTCCTTATCTATCGTATTAACAATCGAAAT
ATGGTCGAAAGCAAAAATCTCTATTTGATAGGGCTTTTTCCTATACCTATGAATTCCATT
GGGCCCAGAAACGATACATTGGAAGAATCCGTTGGGTCTTCCAATATCAATAGGTTGATT
GTTTCGCTCCTCTCTCTTCCAAAAGGAAAAAAGATCTCTGAGAATTGTTTCCTGAATCCG
AAAGAGAGTACTCGGGTTCTCCCAATAACTAAAAAGTGTAGCATGCCTGAATCTAACTGG
GGTTCGCGGTGGTGGAGGAACTGGATCGGAACAAAGAGGGATTCTAGCCAATTGAAAGGA
TCTTCTGATCAATCCAGAGATCCTTTGGATTCCATTAGTAATGAGGATTCGGAATATCAC
CCATTGATCAATCAAAGAGAGATTCAACAACTAAAAGAAAGATCGATTCTTTGGGATCCT
TCCTTTCTTCAAACGGAACGAACAGAGATAGAATCAGACCGATTCCCGAAATGCCTTTCT
GGATATTCCTCAATGTCCCGGCTATTCACGGAACGTGAGAAGCAGATGATTAATCATCTG
CTTCCGGAAGAAATCGAAGAATTTCTTGGGAATCCTACAAGATCCGTTCGTTCTTTTTTC
TCTGACAGATGGTCAGAACTTCATCTGGGTTCGAATCCTACTGAGAGGTCCACTAGAGAT
CATAAATTGTTGAAGAAACAACAAGATCTTTCTTTTGTCCCTTCCAGGCGATCGGAAAAT
CAAGAAATGGTTAATATATTCAAGATAATTACATATTTACAAAATACCGTCTCAATTCAT
CCTATTTCATCAGATCCGGGATGTGATATGGTTCCGAAGGATGAACCGGATATGGACAGT
TTCAATAAGATTTCATTCTTGAACAAAAATCCATTTTTGGATTTCTTTCATCTATTCCAT
GACCGGAACAGGGGAGGATACACGTTACACCACGATTTTGAATCAGAAGAGAGATTTACA
GAAATGGCAGATTTATTTACTCTATCAATAACCGAGCCGGATCTGGTGTATCATAGGGGA
TTTGCCTTTTCTATTGATTCCTACGGATTGGATCAAAAACAATTCTTGAATGGGGTATTC
AACTCCAGGGATGAATCGAAAAAGAAATCTTTATTGGTTCTACCTCCTATTTTTTATGAA
GAGAATGAATCTTTTTATCAAAAGATCAGAAAAAAATGGGTCAGGATCTCCTGCGGGAAT
GATTTGGAAGATCCAAAACCAAAAAGAGTGGTATTTGCTAGCAACAACATAATGGAGGCA
GTCACTCAATATAGATTGATCCGAAATCTGATTCAAATCCAATATAGCACCTATGGGTAC
ATAAGAAATGTATTGAATCGATTCTTTTTAATGAATAGATCCGATCGCAACTTCGAATAT
GGAATTCAAGGGGATCAAATAGGAAAGGATACTCTGAATCATAGAACTATAATGAAATAT
ACGATCAACCAACATTTATCGAATTTGAAAAAGAGTCAGAAGAGATGGTCCGATCCTCTT
ATTTTGATTTCTCGAACCGAGAGATCCATGAATCGGGATCCTGATGCATATAGATACAAA
TGGTCCAATGGGAGCAAGAATTTCCAGGAACATTTCGTTTCTGAGCAGAAGAGCCGTTTT
CAAGTAGTGTTCGATCAATTTCAAGTAGTGTTCG--------------------------
-------------------------------------ATCGATTTCAAGTAGTGTTCGAT
CGATTACGTATTAATTTTAATCAATATCCGATTGATTGGTCTGAAGTTATCGACAAAAAA
GATTTGTCTAAGTCACTTCGTTTCTTTTTGTCC---------------------------
---------------AAGTCACTTCTTTTTTTGTCCAAGTTGCTTTTCTTTTTGTCTAAC
TTACCTCCTTTTTTCTTTGTGAGTTTCAGGAATATCCCCATTCATAGGTCCGAGATCTAC
ATCTATGAATTGAAAGATCAACTCTGCAATCAGTTGTTAGAATCAATAGGTCTTCAAATC
GTTTTGTTATTGGATTTATTGGACGATCATGATACTTCCCAAAAATCGAAATTATTGATC
AATGGAGGAACAACCTCGCCATTTTTGTTCAATAAGATACCAAAGCGGATGATTGACTCA
TTCCATACTAGAAAGAATCGCAGGAAATCCTTTGATAACACGGATTCCTATTCCTCAATG
ATATTCCACGATCAAGACAATTGGCTAAATCCCGTGAAACCATTTCATAGAAGTTCATTG
ATATCTTCTTTTTATAAAGCAAATCGACTTCGATTCTTGAATAATCCACATCACTTCTGC
TTCTATTGTAACAAAAGATTCCCTTTTTATGTGGAAAAGGCCCGTCTCAATAATTCTGAT
TTTACGTATGGACAATTCCTCAATACCTTGTTCATTCGCAACAAAATATTTTCTTTGTGC
GTCGGTAAAAAAAAACATGCTTTTTGGGGGAGAGGTACTATTTCACCAATCGAGTCACAG
GTATCTAAGATATTCATACCTAATGATTTTCCACAAAGTGGTGACGAGACATATAACTTA
TACAAATCTTTCCATTTTCCAAGTCGACCCGATCGATTCGTTCGTAGAGCTATTTACTCG
ATCGCAGACATTTCTGGAACACCTCTAACAGAGGGACAAATGGTCAATTTTGAAAGAACT
TATTGTCAACCTCTTTCAGATATGAATCTATCTGATTCAGAAGGGAAGAACTTGCATCAG
TATCTCAATTTCAATTCAAACATGGGTTTGATTCACACTGAGAAATATTTACCATCCGAA
AAGAGGAAAAAACGGAGTCTTTGGCTAAAGAAATGCGTTGGGAAAGGGCGGATGTATAGA
ACCTTTCAACGAGATAGTGCTTTTTCAACTCTCTCCAAATGGAATCTATTCCAAACATAT
ATGCCATGGTTCCTTACTTCGACAGGGTACAAATATCTAAATTTGATATTGTTAGATATT
CGTTCAGACCTATTGCCGATACTAAGTAGCAGTCAAAAATTTGTATCCATTTTTCGTAAT
ATTATGCATGGATTAGGTGAATCATGGCCAATTCTTCGGAGAAACTGTGGTTTTCGTCTT
CAACAGAAGCTGATAAGTGAGATTTCGAGTAAGTGTTTACATAAGCTTCTTCTGTCCCAA
GAAATGATTCATCGAAATAATGAGTCACCATTGATATCGACACATCTGAGATCGCCAAAT
GTTCGGGAGTTCCTCTATTCAATCCTTTTCCTTCTTCTTGTTGCTGGATATCTCGTTCCT
ACACATCTTCTCTTTGCTTCCCGGGCCTCTAGTGGGTTACAGACAGAGTTCGAAAAGGTC
AAATCTTTGATGATTCCATCATCTATGATTGAGTTGCAAAAACTTCTGAAGAGGGATCCT
CCATCTGAACCAGATGATGATGATCTTACATCTGAACCAAATGATGATGATCTTGATTTT
ACACCTGAACCAAATAATCTTATGCTTAGAGACGAATTTATAGATGAACAATTGAGAAAG
ATTCGCATTTTTTTAAAGAATCCCCTTCTTGACGTTCCTGTGGAACAATTCGAAGCTTTT
CCAGACACAATACTGTATTTTATGCTATCTATACCTAATTTGTATATCGATCTCGTCGAT
AGCGATATCATCGATCTCATAAGTAAGATACCAAATCCCATCGATCGAATCGCTTTTTCG
AGAAATACGAGCCATCTAAGTCATACAAGTAAAGAGATCTATTCATTGATAAGAAAAGTG
AAGATAAGAAAAGTGAAAGAGGATGGGGTTGTGGACGGGGATGGGGTTGTGGACGGGGAT
GGGGTTGTGGACAGGGATGGGGTTGTGAACAAGGCT------------------------
------------G---GGGGTGTGGACAGGGATG------GGGTTATGAACGGGGGTTGG
GCTGATGATCAAG---TAGAATCCTGGGTCGCAAGAAGTGAGTGGATTGATGATGAA---
------------------------------------------------------------
---------GAAAGAGAATTCTTGGTTCAGTTCTGCACCTTAACGACAGACAAAAGGATT
GAGATTGATCAAATTCTATGGAGTCTGACTCATAGTGATCATTTCTCAAAGAATGACTCT
GGTTATCAAACGATTGAACAACCGGGAGCAAATTACTTACGGGACTTAGTTGACATTCAT
AAAAAGTCTCTAATGAATTATGAGTGCAATACATCCTGTTTAGCGGAAAGACGGATATTC
CTTGCTCATTATCAGACAATCACTTATTCACAAACCCCGTGTGGGGCTAATAGTTTTGAT
TTCCCATCTCCTGGAAAATCCTTTTCGCTCCGCTTAGCCTTACCCCCCGCTAGGGGTATT
TTAGTGATAGGTTCTAGAGGAACTGGACGATCCTATTTGGTCAAATACCTAGCGACAAAC
TCTTATGTTCCTTTCATTACGGTATCTACGGACAGGTTCCGCAAGCCTGTAGATGATTTT
TATGATGTTAACGATGAAGAGTACGAGGTTCATTTTAAGACTTATATTAATACGGATGCT
AATAGTTCTTTTGAGTATGGTCCTCCTCCTTCTCGGCCTCTTGGTTTTGGTGAGGAGGCG
GAGATTGAGCTTGTGCCTATTGTTAAGGGCCTTGTGGCTAGCATTCTTAACATTCTTCGT
AGTCTTGGTCATGTGGGAAATGGTATTGGTGATAGTTTTATTGAGGATTTTGATCTTGGG
GCTCGTTGGTTTGATCTTGGGGCTCGTTATGATCTGAATCGTGATGAGGGTGAGATTGAT
GAGAGTCAGATTGATGATAGGGAGATTGATGATAGGGAGATTGATAGGCATATGACTAAT
AGGCTGGAAGGGTTAACTGGGTGGGATTTGATAGCTACGAAGCTGTTGCAGGGACTAGAC
CACCAATCTTATATCAACCTTCAATTCGAATTAGCAAAAGCAATGTCTCCTTGCATAATA
TGGATGCCAAACATTCATAATCTGCGTTGGTGGGAGTCGGATTGCTTATCCCTCGGTCTA
TTAGTGAACCATCTCTCCGGGGGTTGTGAAAGATGTTCCACTAAAAATCTTCTTGTTATT
GCTTCGACTCATATTCCCCAAAAGGTGGATCCCACTCTAATAGGTCTGAATAAATTAAAT
ACGTGCATTAAGATACGAAGGCTTCCTATTCCACACCAACGAAAGCACTTTCTCACTCTT
TCATATACTAGGGGATTTCGCTTGGAAAAGAAAATGTTTCATACTAATAGATTGGGGTAC
ATAACCATGGGTTCCAGTGCACGAGATCTTGCAGCACTTACCAACGAGGCCCTATCGATT
AGTATTACACAGAAGAAATCAATTATAGACACTAATACAATTCTATCTGCTGTTCATAGA
CAAACTTGGGATTTTCAATCCCAGGTAAGGTGGTCTCAGGATCGGAGGATCTTTTTGTAT
CAGATAGGAAGGGCTGTAGCACAAAATGTACTTCTAAGTAATTGCCTCATAGATCCTATA
TTTCTCTATATCACGCAGAACTTACGGAAGGAAGGGCATTCTTATTTGTACAAATGGTAC
TTCGAACTTGGAACGAGCATGAAGAAATTAACGATACTTCTTTATCTTTTGAGTTGTTCT
GCCGGATCGGTCGCTCAAACTCTTTGGTCTCTACCCGGACCCGACACTGGGATCACTTCT
TATAGACCCGCTGAGGATGATTCTGAGCTAGTTCATGGCCTATTAGAAGTAGAAGGCGCT
CTGGTGGGAGACTCACGGACAGAAAAGGATTGCAGTCAGTTTGATAATGATCGAGTGACT
TTGCTTCTTCGGCCCGAACCAAGGAATCCCTTAGATATGATGCAAAATGGATATTTTTCT
ATCCTTGATGCGGGATTTCTCTATCAAGGATCCGAAGTGGGGTTGGAAGACTGGGAAGGA
GTCCTCGACCCGGAACAGGAGTTCGTCACTAACATAGTTTGGGCTCCTACAATATGGAGC
CCTTTGGACTTTCTATTGGATTGTATCGACATTCCCAATGAATTGGGATTTCCCTTCTAT
TCGGAGTTCTTGCAGACACGAGATATATCTTACAAAGAACAAAGCCTTTTTCGACTAAGC
CGATTCATTTGGAACCCTGGAGATCCACTCTTTGGGCTATTCAGAGATGAGTCCCCTGTC
TCTGTGTTTTTCCATCGAGAAT---------TATTCAGAGATGAGTC------CCCTGTC
TCTGTGTTTTTCCATCGAGAATTATTTGCAGATGAGGCAGAGAGCCTTTTGCCTTCCGAA
AAAA-------------------------------------------------------A
--TCCTTCTAGAGCTGGGAGGAAAGGCTGGTTTATCGACAATAAGGCGCAAGAAAAGCAC
TTCGAATTCTTGCTGAATTGGCATAGATATTTTAGAACCCATAGTTCATTATCTAATGGA
TCTTTCCGTTCTAATACTCTATTTGAGAGTTATCAGTATTTATCAAATCTGTTCCTATCT
AACGAAACGCTATTGGATCAAATGAGCAATACATTGCTGAGAAAAAGATGGCTTTTCCAG
GATGAAATTTGGATTCATGGAACAGGAGAAAGATTTCCCATTCCTTAG
>DF_GSLX
TTGAGAGAGATCAAGAATTCTCACTATTTATTAGATTCATGGACCCAATTCAATTCAGTA
GGATCTTTCATTCACATTTTTTTCCACCAAGAACGTTTTATAAAACTTTTTGACCCCCGA
ATTTGGAGTATTCTACTTTCACGCAATTCACAGGGTTCAACAAGCAATCGATATTTCCGG
ATCAGGGGTGTAATACTCTTTGTAGTAGTGGTCCTTATCTATCGTATTAACAATCGAAAT
ATGGTCGAAAGCAAAAATCTCTATTTGATAGGGCTTTTTCCTATACCTATGAATTCCATT
GGGCCCAGAAACGATACATTGGAAGAATCCGTTGGGTCTTCCAATATCAATAGGTTGATT
GTTTCGCTCCTCTCTCTTCCAAAAGGAAAAAAGATCTCTGAGAATTGTTTCCTGAATCCG
AAAGAGAGTACTCGGGTTCTCCCAATAACTAAAAAGTGTAGCATGCCTGAATCTAACTGG
GGTTCGCGGTGGTGGAGGAACTGGATCGGAACAAAGAGGGATTCTAGCCAATTGAAAGGA
TCTTCTGATCAATCCAGAGATCCTTTGGATTCCATTAGTAATGAGGATTCGGAATATCAC
CCATTGATCAATCAAAGAGAGATTCAACAACTAAAAGAAAGATCGATTCTTTGGGATCCT
TCCTTTCTTCAAACGGAACGAACAGAGATAGAATCAGACCGATTCCCGCAATGCCTTTCT
GGATATTCCTCAATGTCCCGGCTATTCACGGAACGTGAGAAGCAGATGATTAATCATCTG
CTTCCGGAAGAAATCGAAGAATTTCTTGGGAATCCTACAAGATCCGTTCGTTCTTTTTTC
TCTGACAGATGGTCAGAACTTCATCTGGGTTCGAATCCTACTGAGAGGTCCACTAGAGAT
CATAAATTGTTGAAGAAACAACAAGATCTTTCTTTTGTCCCTTCCAGGCGATCGGAAAAT
CAAGAAATGGTTAATATATTCAAGATAATTACATATTTACAAAATACCGTCTCAATTCAT
CCTATTTCATCAGATCCGGGATGTGATATGGTTCCGAAGGATGAACCGGATATGGACAGT
TTCAATAAGATTTCATTCTTGAACAAAAATCCATTTTTGGATTTCTTTCATCTATTCCAT
GACCGGAACAGGGGAGGATACACGTTACACCACGATTTTGAATCAGAAGAGAGATTTACA
GAAATGGCAGATTTATTTACTCTATCAATAACCGAGCCGGATCTGGTGTATCATAGGGGA
TTTGCCTTTTCTATTGATTCCTACGGATTGGATCAAAAACAATTCTTGAATGGGGTATTC
AACTCCAGGGATGAATCGAAAAAGAAATCTTTATTGGTTCTACCTCCTATTTTTTATGAA
GAGAATGAATCTTTTTATCAAAAGATCAGAAAAAAATGGGTCAGGATCTCCTGCGGGAAT
GATTTGGAAGATCCAAAACCAAAAAGAGTGGTATTTGCTAGCAACAACATAATGGAGGCA
GTCACTCAATATAGATTGATCCGAAATCTGATTCAAATCCAATATAGCACCTATGGGTAC
ATAAGAAATGTATTGAATCGATTCTTTTTAATGAATAGATCCGATCGCAACTTCGAATAT
GGAATTCAAGGGGATCAAATAGGAAAGGATACTCTGAATCATAGAACTATAATGAAATAT
ACGATCAACCAACATTTATCGAATTTGAAAAAGAGTCAGAAGAGATGGTCCGATCCTCTT
ATTTTGATTTCTCGAACCGAGAGATCCATGAATCGGGATCCTGATGCATATAGATACAAA
TGGTCCAATGGGAGCAAGAATTTCCAGGAACATTTCGTTTCTGAGCAGAAGAGCCGTTTT
CAAGTAGTGTTCGATCAATTTCAAGTAGTGTTCGATCAATTTCAAGTAGTGTTCG-----
-------------------------------------ATCGATTTCAAGTAGTGTTCGAT
CGATTACGTATTAATTTTAATCAATATCCGATTGATTGGTCTGAAGTTATCGACAAAAAA
GATTTGTCTAAGTCACTTCGTTTCTTTTTGTCC---------------------------
---------------AAGTCACTTCTTTTTTTGTCCAAGTTGCTTTTCTTTTTGTCTAAC
TTACCTCCTTTTTTCTTTGTGAGTTTCAGGAATATCCCCATTCATAGGTCCGAGATCTAC
ATCTATGAATTGAAAGATCAACTCTGCAATCAGTTGTTAGAATCAATAGGTCTTCAAATC
GTTTTGTTATTGGATTTATTGGACGATCATGATACTTCCCAAAAATCGAAATTATTGATC
AATGGAGGAACAACCTCGCCATTTTTGTTCAATAAGATACCAAAGCGGATGATTGACTCA
TTCCATACTAGAAAGAATCGCAGGAAATCCTTTGATAACACGGATTCCTATTCCTCAATG
ATATTCCACGATCAAGACAATTGGCTAAATCCCGTGAAACCATTTCATAGAAGTTCATTG
ATATCTTCTTTTTATAAAGCAAATCGACTTCGATTCTTGAATAATCCACATCACTTCTGC
TTCTATTGTAACAAAAGATTCCCTTTTTATGTGGAAAAGGCCCGTCTCAATAATTCTGAT
TTTACGTATGGACAATTCCTCAATACCTTGTTCATTCGCAACAAAATATTTTCTTTGTGC
GTCGGTAAAAAAAAACATGCTTTTTGGGGGAGAGGTACTATTTCACCAATCGAGTCACAG
GTATCTAAGATATTCATACCTAATGATTTTCCACAAAGTGGTGACGAGACATATAACTTA
TACAAATCTTTCCATTTTCCAAGTCGACCCGATCGATTCGTTCGTAGAGCTATTTACTCG
ATCGCAGACATTTCTGGAACACCTCTAACAGAGGGACAAATGGTCAATTTTGAAAGAACT
TATTGTCAACCTCTTTCAGATATGAATCTATCTGATTCAGAAGGGAAGAACTTGCATCAG
TATCTCAATTTCAATTCAAACATGGGTTTGATTCACACTGAGAAATATTTACCATCCGAA
AAGAGGAAAAAACGGAGTCTTTGGCTAAAGAAATGCGTTGGGAAAGGGCGGATGTATAGA
ACCTTTCAACGAGATAGTGCTTTTTCAACTCTCTCCAAATGGAATCTATTCCAAACATAT
ATGCCATGGTTCCTTACTTCGACAGGGTACAAATATCTAAATTTGATATTGTTAGATATT
CGTTCAGACCTATTGCCGATACTAAGTAGCAGTCAAAAATTTGTATCCATTTTTCGTAAT
ATTATGCATGGATTAGGTGAATCATGGCCAATTCTTCGGAGAAACTGTGGTTTTCGTCTT
CAACAGAAGCTGATAAGTGAGATTTCGAGTAAGTGTTTACATAAGCTTCTTCTGTCCCAA
GAAATGATTCATCGAAATAATGAGTCACCATTGATATCGACACATCTGAGATCGCCAAAT
GTTCGGGAGTTCCTCTATTCAATCCTTTTCCTTCTTCTTGTTGCTGGATATCTCGTTCCT
ACACATCTTCTCTTTGCTTCCCGGGCCTCTAGTGGGTTACAGACAGAGTTCGAAAAGGTC
AAATCTTTGATGATTCCATCATCTATGATTGAGTTGCAAAAACTTCTGAAGAGGGATCCT
CCATCTGAACCAGATGATGATGATCTTACATCTGAACCAAATGATGATGATCTTGATTTT
ACACCTGAACCAAATAATCTTATGCTTAGAGACGAATTTATAGATGAACAATTGAGAAAG
ATTCGCATTTTTTTAAAGAATCCCCTTCTTGACGTTCCTGTGGAACAATTCGAAGCTTTT
CCAGACACAATACTGTATTTTATGCTATCTATACCTAATTTGTATATCGATCTCGTCGAT
AGCGATATCATCGATCTCATAAGTAAGATACCAAATCCCATCGATCGAATCGCTTTTTCG
AGAAATACGAGCCATCTAAGTCATACAAGTAAAGAGATCTATTCATTGATAAGAAAAGTG
AAGATAAGAAAAGTGAAAGAGGATGGGGTTGTGGACGGGGATGGGGTTGTGGACGGGGAT
GGGGTTGTGGACAGGGATGGGGTTGTGAACAAGGCTGGGGGTGT---GGACAGGGATGGG
GTTATGAACAGGGCGGGGGGTGTGGACAGGGATG------GGGTTATGAACGGGGGTTGG
GCTGATGATCAAG---TAGAATCCTGGGTCGCAAGAAGTGAGTGGATTGATGATGAA---
------------------------------------------------------------
---------GAAAGAGAATTCTTGGTTCAGTTCTGCACCTTAACGACAGACAAAAGGATT
GAGATTGATCAAATTCTATGGAGTCTGACTCATAGTGATCATTTCTCAAAGAATGACTCT
GGTTATCAAACGATTGAACAACCGGGAGCAAATTACTTACGGGACTTAGTTGACATTCAT
AAAAAGTCTCTAATGAATTATGAGTGCAATACATCCTGTTTAGCGGAAAGACGGATATTC
CTTGCTCATTATCAGACAATCACTTATTCACAAACCCCGTGTGGGGCTAATAGTTTTGAT
TTCCCATCTCCTGGAAAATCCTTTTCGCTCCGCTTAGCCTTACCCCCCGCTAGGGGTATT
TTAGTGATAGGTTCTAGAGGAACTGGACGATCCTATTTGGTCAAATACCTAGCGACAAAC
TCTTATGTTCCTTTCATTACGGTATCTACGGACAGGTTCCGCAAGCCTGTAGATGATTTT
TATGATGTTAACGATGAAGAGTACGAGGTTCATTTTAAGACTTATATTAATACGGATGCT
AATAGTTCTTTTGAGTATGGTCCTCCTCCTTCTCGGCCTCTTGGTTTTGGTGAGGAGGCG
GAGATTGAGCTTGTGCCTATTGTTAAGGGCCTTGTGGCTAGCATTCTTAACATTCTTCGT
AGTCTTGGTCATGTGGGAAATGGTATTGGTGATAGTTTTATTGAGGATTTTGATCTTGGG
GCTCGTTGGTTTGATCTTGGGGCTCGTTATGATCTGAATCGTGATGAGGGTGAGATTGAT
GAGAGTCAGATTGATGATAGGGAGATTGATGATAGGGAGATTGATAGGCATATGACTAAT
AGGCTGGAAGGGTTAACTGGGTGGGATTTGATAGCTACGAAGCTGTTGCAGGGACTAGAC
CACCAATCTTATATCAACCTTCAATTCGAATTAGCAAAAGCAATGTCTCCTTGCATAATA
TGGATGCCAAACATTCATAATCTGCGTTGGTGGGAGTCGGATTGCTTATCCCTCGGTCTA
TTAGTGAACCATCTCTCCGGGGGTTGTGAAAGATGTTCCACTAAAAATCTTCTTGTTATT
GCTTCGACTCATATTCCCCAAAAGGTGGATCCCACTCTAATAGGTCTGAATAAATTAAAT
ACGTGCATTAAGATACGAAGGCTTCCTATTCCACACCAACGAAAGCACTTTCTCACTCTT
TCATATACTAGGGGATTTCGCTTGGAAAAGAAAATGTTTCATACTAATAGATTGGGGTAC
ATAACCATGGGTTCCAGTGCACGAGATCTTGCAGCACTTACCAACGAGGCCCTATCGATT
AGTATTACACAGAAGAAATCAATTATAGACACTAATACAATTCTATCTGCTGTTCATAGA
CAAACTTGGGATTTTCAATCCCAGGTAAGGTGGTCTCAGGATCGGAGGATCTTTTTGTAT
CAGATAGGAAGGGCTGTAGCACAAAATGTACTTCTAAGTAATTGCCTCATAGATCCTATA
TTTCTCTATATCACGCAGAACTTACGGAAGGAAGGGCATTCTTATTTGTACAAATGGTAC
TTCGAACTTGGAACGAGCATGAAGAAATTAACGATACTTCTTTATCTTTTGAGTTGTTCT
GCCGGATCGGTCGCTCAAACTCTTTGGTCTCTACCCGGACCCGACACTGGGATCACTTCT
TATAGACCCGCTGAGGATGATTCTGAGCTAGTTCATGGCCTATTAGAAGTAGAAGGCGCT
CTGGTGGGAGACTCACGGACAGAAAAGGATTGCAGTCAGTTTGATAATGATCGAGTGACT
TTGCTTCTTCGGCCCGAACCAAGGAATCCCTTAGATATGATGCAAAATGGATATTTTTCT
ATCCTTGATGCGGGATTTCTCTATCAAGGATCCGAAGTGGGGTTGGAAGACTGGGAAGGA
GTCCTCGACCCGGAACAGGAGTTCGTCACTAACATAGTTTGGGCTCCTACAATATGGAGC
CCTTTGGACTTTCTATTGGATTGTATCGACATTCCCAATGAATTGGGATTTCCCTTCTAT
TCGGAGTTCTTGCAGACACGAGATATATCTTACAAAGAACAAAGCCTTTTTCGACTAAGC
CGATTCATTTGGAACCCTGGAGATCCACTCTTTGGGCTATTCAGAGATGAGTCCCCTGTC
TCTGTGTTTTTCCATCGAGAAT---------TATTTGCAGATGAGGCAGAGAGCCCTGTC
TCTGTGTTTTTCCATCGAGAATTATTTGCAGATGAGGCAGAGAGCCTTTTGCCTTCCGAA
AAAA-------------------------------------------------------A
--TCCTTCTAGAGCTGGGAGGAAAGGCTGGTTTATCGACAATAAGGCGCAAGAAAAGCAC
TTCGAATTCTTGCTGAATTGGCATAGATATTTTAGAACCCATAGTTCATTATCTAATGGA
TCTTTCCGTTCTAATACTCTATTTGAGAGTTATCAGTATTTATCAAATCTGTTCCTATCT
AACGAAACGCTATTGGATCAAATGAGCAATACATTGCTGAGAAAAAGATGGCTTTTCCAG
GATGAAATTTGGATTCATGGAACAGGAGAAAGATTTCCCATTCCTTAG
>DF_GSTS
TTGAGAGAGATCAAGAATTCTCACTATTTATTAGATTCATGGACCCAATTCAATTCAGTA
GGATCTTTCATTCACATTTTTTTCCACCAAGAACGTTTTATAAAACTTTTTGACCCCCGA
ATTTGGAGTATTCTACTTTCACGCAATTCACAGGGTTCAACAAGCAATCGATATTTCCGG
ATCAGGGGTGTAATACTCTTTGTAGTAGTGGTCCTTATCTATCGTATTAACAATCGAAAT
ATGGTCGAAAGCAAAAATCTCTATTTGATAGGGCTTTTTCCTATACCTATGAATTCCATT
GGGCCCAGAAACGATACATTGGAAGAATCCGTTGGGTCTTCCAATATCAATAGGTTGATT
GTTTCGCTCCTCTCTCTTCCAAAAGGAAAAAAGATCTCTGAGAATTGTTTCCTGAATCCG
AAAGAGAGTACTCGGGTTCTCCCAATAACTAAAAAGTGTAGCATGCCTGAATCTAACTGG
GGTTCGCGGTGGTGGAGGAACTGGATCGGAACAAAGAGGGATTCTAGCCAATTGAAAGGA
TCTTCTGATCAATCCAGAGATCCTTTGGATTCCATTAGTAATGAGGATTCGGAATATCAC
CCATTGATCAATCAAAGAGAGATTCAACAACTAAAAGAAAGATCGATTCTTTGGGATCCT
TCCTTTCTTCAAACGGAACGAACAGAGATAGAATCAGACCGATTCCCGCAATGCCTTTCT
GGATATTCCTCAATGTCCCGGCTATTCACGGAACGTGAGAAGCAGATGATTAATCATCTG
CTTCCGGAAGAAATCGAAGAATTTCTTGGGAATCCTACAAGATCCGTTCGTTCTTTTTTC
TCTGACAGATGGTCAGAACTTCATCTGGGTTCGAATCCTACTGAGAGGTCCACTAGAGAT
CATAAATTGTTGAAGAAACAACAAGATCTTTCTTTTGTCCCTTCCAGGCGATCGGAAAAT
CAAGAAATGGTTAATATATTCAAGATAATTACATATTTACAAAATACCGTCTCAATTCAT
CCTATTTCATCAGATCCGGGATGTGATATGGTTCCGAAGGATGAACCGGATATGGACAGT
TTCAATAAGATTTCATTCTTGAACAAAAATCCATTTTTGGATTTCTTTCATCTATTCCAT
GACCGGAACAGGGGAGGATACACGTTACACCACGATTTTGAATCAGAAGAGAGATTTACA
GAAATGGCAGATTTATTTACTCTATCAATAACCGAGCCGGATCTGGTGTATCATAGGGGA
TTTGCCTTTTCTATTGATTCCTACGGATTGGATCAAAAACAATTCTTGAATGGGGTATTC
AACTCCAGGGATGAATCGAAAAAGAAATCTTTATTGGTTCTACCTCCTATTTTTTATGAA
GAGAATGAATCTTTTTATCAAAAGATCAGAAAAAAATGGGTCAGGATCTCCTGCGGGAAT
GATTTGGAAGATCCAAAACCAAAAAGAGTGGTATTTGCTAGCAACAACATAATGGAGGCA
GTCACTCAATATAGATTGATCCGAAATCTGATTCAAATCCAATATAGCACCTATGGGTAC
ATAAGAAATGTATTGAATCGATTCTTTTTAATGAATAGATCCGATCGCAACTTCGAATAT
GGAATTCAAGGGGATCAAATAGGAAAGGATACTCTGAATCATAGAACTATAATGAAATAT
ACGATCAACCAACATTTATCGAATTTGAAAAAGAGTCAGAAGAGATGGTCCGATCCTCTT
ATTTTGATTTCTCGAACCGAGAGATCCATGAATCGGGATCCTGATGCATATAGATACAAA
TGGTCCAATGGGAGCAAGAATTTCCAGGAACATTTCGTTTCTGAGCA-------------
-----------------------AGTAGTGTTCG--------------------------
-------------------------------------ATCGATTTCAAGTAGTGTTCGAT
CGATTACGTATTAATTTTAATCAATATCCGATTGATTGGTCTGAAGTTATCGACAAAAAA
GATTTGTCTAAGTCACTTCGTTTCTTTTTGTCC---------------------------
---------------AAGTCACTTCTTTTTTTGTCCAAGTTGCTTTTCTTTTTGTCTAAC
TTACCTCCTTTTTTCTTTGTGAGTTTCAGGAATATCCCCATTCATAGGTCCGAGATCTAC
ATCTATGAATTGAAAGATCAACTCTGCAATCAGTTGTTAGAATCAATAGGTCTTCAAATC
GTTTTGTTATTGGATTTATTGGACGATCATGATACTTCCCAAAAATCGAAATTATTGATC
AATGGAGGAACAACCTCGCCATTTTTGTTCAATAAGATACCAAAGCGGATGATTGACTCA
TTCCATACTAGAAAGAATCGCAGGAAATCCTTTGATAACACGGATTCCTATTCCTCAATG
ATATTCCACGATCAAGACAATTGGCTAAATCCCGTGAAACCATTTCATAGAAGTTCATTG
ATATCTTCTTTTTATAAAGCAAATCGACTTCGATTCTTGAATAATCCACATCACTTCTGC
TTCTATTGTAACAAAAGATTCCCTTTTTATGTGGAAAAGGCCCGTCTCAATAATTCTGAT
TTTACGTATGGACAATTCCTCAATACCTTGTTCATTCGCAACAAAATATTTTCTTTGTGC
GTCGGTAAAAAAAAACATGCTTTTTGGGGGAGAGGTACTATTTCACCAATCGAGTCACAG
GTATCTAAGATATTCATACCTAATGATTTTCCACAAAGTGGTGACGAGACATATAACTTA
TACAAATCTTTCCATTTTCCAAGTCGACCCGATCGATTCGTTCGTAGAGCTATTTACTCG
ATCGCAGACATTTCTGGAACACCTCTAACAGAGGGACAAATGGTCAATTTTGAAAGAACT
TATTGTCAACCTCTTTCAGATATGAATCTATCTGATTCAGAAGGGAAGAACTTGCATCAG
TATCTCAATTTCAATTCAAACATGGGTTTGATTCACACTGAGAAATATTTACCATCCGAA
AAGAGGAAAAAACGGAGTCTTTGGCTAAAGAAATGCGTTGGGAAAGGGCGGATGTATAGA
ACCTTTCAACGAGATAGTGCTTTTTCAACTCTCTCCAAATGGAATCTATTCCAAACATAT
ATGCCATGGTTCCTTACTTCGACAGGGTACAAATATCTAAATTTGATATTGTTAGATATT
CGTTCAGACCTATTGCCGATACTAAGTAGCAGTCAAAAATTTGTATCCATTTTTCGTAAT
ATTATGCATGGATTAGGTGAATCATGGCCAATTCTTCGGAGAAACTGTGGTTTTCGTCTT
CAACAGAAGCTGATAAGTGAGATTTCGAGTAAGTGTTTACATAAGCTTCTTCTGTCCCAA
GAAATGATTCATCGAAATAATGAGTCACCATTGATATCGACACATCTGAGATCGCCAAAT
GTTCGGGAGTTCCTCTATTCAATCCTTTTCCTTCTTCTTGTTGCTGGATATCTCGTTCCT
ACACATCTTCTCTTTGCTTCCCGGGCCTCTAGTGGGTTACAGACAGAGTTCGAAAAGGTC
AAATCTTTGATGATTCCATCATCTATGATTGAGTTGCAAAAACTTCTGAAGAGGGATCCT
CCATCTGAACCAGATGATGATGATCTTACATCTGAACCAAATGATGATGATCTTGATTTT
ACACCTGAACCAAATAATCTTATGCTTAGAGACGAATTTATAGATGAACAATTGAGAAAG
ATTCGCATTTTTTTAAAGAATCCCCTTCTTGACGTTCCTGTGGAACAATTCGAAGCTTTT
CCAGACACAATACTGTATTTTATGCTATCTATACCTAATTTGTATATCGATCTCGTCGAT
AGCGATATCATCGATCTCATAAGTAAGATACCAAATCCCATCGATCGAATCGCTTTTTCG
AGAAATACGAGCCATCTAAGTCATACAAGTAAAGAGATCTATTCATTGATAAGAAAAGTG
AAGATAAGAAAAGTGAAAGAGGATGGGGTTGTGGACGGGGATGGGGTTGTGGACGGGGAT
GGGGTTGTGGACAGGGATGGGGTTGTGAACAAGGCTGGGGGTGTGGGGGACGGGGAGGGG
GTTGTGAACAAGGCTGGGGGTGTGGACAGGGATG------GGGTTATGAACGGGGGTTGG
GCTGATGATCAAG---TAGAATCCTGGGTCGCAAGAAGTGAGTGGATTGATGATGAA---
------------------------------------------------------------
---------GAAAGAGAATTCTTGGTTCAGTTCTGCACCTTAACGACAGACAAAAGGATT
GAGATTGATCAAATTCTATGGAGTCTGACTCATAGTGATCATTTCTCAAAGAATGACTCT
GGTTATCAAACGATTGAACAACCGGGAGCAAATTACTTACGGGACTTAGTTGACATTCAT
AAAAAGTCTCTAATGAATTATGAGTGCAATACATCCTGTTTAGCGGAAAGACGGATATTC
CTTGCTCATTATCAGACAATCACTTATTCACAAACCCCGTGTGGGGCTAATAGTTTTGAT
TTCCCATCTCCTGGAAAATCCTTTTCGCTCCGCTTAGCCTTACCCCCCGCTAGGGGTATT
TTAGTGATAGGTTCTAGAGGAACTGGACGATCCTATTTGGTCAAATACCTAGCGACAAAC
TCTTATGTTCCTTTCATTACGGTATCTACGGACAGGTTCCGCAAGCCTGTAGATGATTTT
TATGATGTTAACGATGAAGAGTACGAGGTTCATTTTAAGACTTATATTAATACGGATGCT
AATAGTTCTTTTGAGTATGGTCCTCCTCCTTCTCGGCCTCTTGGTTTTGGTGAGGAGGCG
GAGATTGAGCTTGTGCCTATTGTTAAGGGCCTTGTGGCTAGCATTCTTAACATTCTTCGT
AGTCTTGGTCATGTGGGAAATGGTATTGGTGATAGTTTTATTGAGGATTTTGATCTTGGG
GCTCGTTGGTTTGATCTTGGGGCTCGTTATGATCTGAATCGTGATGAGGGTGAGATTGAT
GAGAGTCAGATTGATGATAGGGAGATTGATGATAGGGAGATTGATAGGCATATGACTAAT
AGGCTGGAAGGGTTAACTGGGTGGGATTTGATAGCTACGAAGCTGTTGCAGGGACTAGAC
CACCAATCTTATATCAACCTTCAATTCGAATTAGCAAAAGCAATGTCTCCTTGCATAATA
TGGATGCCAAACATTCATAATCTGCGTTGGTGGGAGTCGGATTGCTTATCCCTCGGTCTA
TTAGTGAACCATCTCTCCGGGGGTTGTGAAAGATGTTCCACTAAAAATCTTCTTGTTATT
GCTTCGACTCATATTCCCCAAAAGGTGGATCCCACTCTAATAGGTCTGAATAAATTAAAT
ACGTGCATTAAGATACGAAGGCTTCCTATTCCACACCAACGAAAGCACTTTCTCACTCTT
TCATATACTAGGGGATTTCGCTTGGAAAAGAAAATGTTTCATACTAATAGATTGGGGTAC
ATAACCATGGGTTCCAGTGCACGAGATCTTGCAGCACTTACCAACGAGGCCCTATCGATT
AGTATTACACAGAAGAAATCAATTATAGACACTAATACAATTCTATCTGCTGTTCATAGA
CAAACTTGGGATTTTCAATCCCAGGTAAGGTGGTCTCAGGATCGGAGGATCTTTTTGTAT
CAGATAGGAAGGGCTGTAGCACAAAATGTACTTCTAAGTAATTGCCTCATAGATCCTATA
TTTCTCTATATCACGCAGAACTTACGGAAGGAAGGGCATTCTTATTTGTACAAATGGTAC
TTCGAACTTGGAACGAGCATGAAGAAATTAACGATACTTCTTTATCTTTTGAGTTGTTCT
GCCGGATCGGTCGCTCAAACTCTTTGGTCTCTACCCGGACCCGACACTGGGATCACTTCT
TATAGACCCGCTGAGGATGATTCTGAGCTAGTTCATGGCCTATTAGAAGTAGAAGGCGCT
CTGGTGGGAGACTCACGGACAGAAAAGGATTGCAGTCAGTTTGATAATGATCGAGTGACT
TTGCTTCTTCGGCCCGAACCAAGGAATCCCTTAGATATGATGCAAAATGGATATTTTTCT
ATCCTTGATGCGGGATTTCTCTATCAAGGATCCGAAGTGGGGTTGGAAGACTGGGAAGGA
GTCCTCGACCCGGAACAGGAGTTCGTCACTAACATAGTTTGGGCTCCTACAATATGGAGC
CCTTTGGACTTTCTATTGGATTGTATCGACATTCCCAATGAATTGGGATTTCCCTTCTAT
TCGGAGTTCTTGCAGACACGAGATATATCTTACAAAGAACAAAGCCTTTTTCGACTAAGC
CGATTCATTTGGAACCCTGGAGATCCACTCTTTGGGCTATTCAGAGATGAGTCCCCTGTC
TCTGTGTTTTTCCATCGAGAAT---------TATTTGCAGATGAGTC------CCCTGTC
TCTGTGTTTTTCCATCGAGAATTATTTGCAGATGAGGCAGAGAGCCTTTTGCCTTCCGAA
AAAA-------------------------------------------------------A
--TCCTTCTAGAGCTGGGAGGAAAGGCTGGTTTATCGACAATAAGGCGCAAGAAAAGCAC
TTCGAATTCTTGCTGAATTGGCATAGATATTTTAGAACCCATAGTTCATTATCTAATGGA
TCTTTCCGTTCTAATACTCTATTTGAGAGTTATCAGTATTTATCAAATCTGTTCCTATCT
AACGAAACGCTATTGGATCAAATGAGCAATACATTGCTGAGAAAAAGATGGCTTTTCCAG
GATGAAATTTGGATTCATGGAACAGGAGAAAGATTTCCCATTCCTTAG
>DF_HNFH
TTGAGAGAGATCAAGAATTCTCACTATTTATTAGATTCATGGACCCAATTCAATTCAGTA
GGATCTTTCATTCACATTTTTTTCCACCAAGAACGTTTTATAAAACTTTTTGACCCCCGA
ATTTGGAGTATTCTACTTTCACGCAATTCACAGGGTTCAACAAGCAATCGATATTTCCGG
ATCAGGGGTGTAATACTCTTTGTAGTAGTGGTCCTTATCTATCGTATTAACAATCGAAAT
ATGGTCGAAAGCAAAAATCTCTATTTGATAGGGCTTTTTCCTATACCTATGAATTCCATT
GGGCCCAGAAACGATACATTGGAAGAATCCGTTGGGTCTTCCAATATCAATAGGTTGATT
GTTTCGCTCCTCTCTCTTCCAAAAGGAAAAAAGATCTCTGAGAATTGTTTCCTGAATCCG
AAAGAGAGTACTCGGGTTCTCCCAATAACTAAAAAGTGTAGCATGCCTGAATCTAACTGG
GGTTCGCGGTGGTGGAGGAACTGGATCGGAACAAAGAGGGATTCTAGCCAATTGAAAGGA
TCTTCTGATCAATCCAGAGATCCTTTGGATTCCATTAGTAATGAGGATTCGGAATATCAC
CCATTGATCAATCAAAGAGAGATTCAACAACTAAAAGAAAGATCGATTCTTTGGGATCCT
TCCTTTCTTCAAACGGAACGAACAGAGATAGAATCAGACCGATTCCCGAAATGCCTTTCT
GGATATTCCTCAATGTCCCGGCTATTCACGGAACGTGAGAAGCAGATGATTAATCATCTG
CTTCCGGAAGAAATCGAAGAATTTCTTGGGAATCCTACAAGATCCGTTCGTTCTTTTTTC
TCTGACAGATGGTCAGAACTTCATCTGGGTTCGAATCCTACTGAGAGGTCCACTAGAGAT
CATAAATTGTTGAAGAAACAACAAGATCTTTCTTTTGTCCCTTCCAGGCGATCGGAAAAT
CAAGAAATGGTTAATATATTCAAGATAATTACATATTTACAAAATACCGTCTCAATTCAT
CCTATTTCATCAGATCCGGGATGTGATATGGTTCCGAAGGATGAACCGGATATGGACAGT
TTCAATAAGATTTCATTCTTGAACAAAAATCCATTTTTGGATTTCTTTCATCTATTCCAT
GACCGGAACAGGGGAGGATACACGTTACACCACGATTTTGAATCAGAAGAGAGATTTACA
GAAATGGCAGATTTATTTACTCTATCAATAACCGAGCCGGATCTGGTGTATCATAGGGGA
TTTGCCTTTTCTATTGATTCCTACGGATTGGATCAAAAACAATTCTTGAATGGGGTATTC
AACTCCAGGGATGAATCGAAAAAGAAATCTTTATTGGTTCTACCTCCTATTTTTTATGAA
GAGAATGAATCTTTTTATCAAAAGATCAGAAAAAAATGGGTCAGGATCTCCTGCGGGAAT
GATTTGGAAGATCCAAAACCAAAAAGAGTGGTATTTGCTAGCAACAACATAATGGAGGCA
GTCACTCAATATAGATTGATCCGAAATCTGATTCAAATCCAATATAGCACCTATGGGTAC
ATAAGAAATGTATTGAATCGATTCTTTTTAATGAATAGATCCGATCGCAACTTCGAATAT
GGAATTCAAGGGGATCAAATAGGAAAGGATACTCTGAATCATAGAACTATAATGAAATAT
ACGATCAACCAACATTTATCGAATTTGAAAAAGAGTCAGAAGAGATGGTCCGATCCTCTT
ATTTTGATTTCTCGAACCGAGAGATCCATGAATCGGGATCCTGATGCATATAGATACAAA
TGGTCCAATGGGAGCAAGAATTTCCAGGAACATTTCGTTTCTGAGCAGAAGAGCCGTTTT
CAAGTAGTGTTCGATCAATTTCAAGTAGTGTTCGATCAATTTCAAGTAGTGTTCG-----
-------------------------------------ATCGATTTCAAGTAGTGTTCGAT
CGATTACGTATTAATTTGAATCAATATCCGATTGATTGGTCTGAAGTTATCGACAAAAAA
GATTTGTCTAAGTCACTTCGTTTCTTTTTGTCC---------------------------
---------------AAGTCACTTCTTTTTTTGTCCAAGTTGCTTTTCTTTTTGTCTAAC
TTACCTCCTTTTTTCTTTGTGAGTTTCAGGAATATCCCCATTCATAGGTCCGAGATCTAC
ATCTATGAATTGAAAGATCAACTCTGCAATCAGTTGTTAGAATCAATAGGTCTTCAAATC
GTTTTGTTATTGGATTTATTGGACGATCATGATACTTCCCAAAAATCGAAATTATTGATC
AATGGAGGAACAACCTCGCCATTTTTGTTCAATAAGATACCAAAGCGGATGATTGACTCA
TTCCATACTAGAAAGAATCGCAGGAAATCCTTTGATAACACGGATTCCTATTCCTCAATG
ATATTCCACGATCAAGACAATTGGCTAAATCCCGTGAAACCATTTCATAGAAGTTCATTG
ATATCTTCTTTTTATAAAGCAAATCGACTTCGATTCTTGAATAATCCACATCACTTCTGC
TTCTATTGTAACAAAAGATTCCCTTTTTATGTGGAAAAGGCCCGTCTCAATAATTCTGAT
TTTACGTATGGACAATTCCTCAATACCTTGTTCATTCGCAACAAAATATTTTCTTTGTGC
GTCGGTAAAAAAAAACATGCTTTTTGGGGGAGAGGTACTATTTCACCAATCGAGTCACAG
GTATCTAAGATATTCATACCTAATGATTTTCCACAAAGTGGTGACGAGACATATAACTTA
TACAAATCTTTCCATTTTCCAAGTCGACCCGATCGATTCGTTCGTAGAGCTATTTACTCG
ATCGCAGACATTTCTGGAACACCTCTAACAGAGGGACAAATGGTCAATTTTGAAAGAACT
TATTGTCAACCTCTTTCAGATATGAATCTATCTGATTCAGAAGGGAAGAACTTGCATCAG
TATCTCAATTTCAATTCAAACATGGGTTTGATTCACACTGAGAAATATTTACCATCCGAA
AAGAGGAAAAAACGGAGTCTTTGGCTAAAGAAATGCGTTGGGAAAGGGCGGATGTATAGA
ACCTTTCAACGAGATAGTGCTTTTTCAACTCTCTCCAAATGGAATCTATTCCAAACATAT
ATGCCATGGTTCCTTACTTCGACAGGGTACAAATATCTAAATTTGATATTGTTAGATATT
CGTTCAGACCTATTGCCGATACTAAGTAGCAGTCAAAAATTTGTATCCATTTTTCGTAAT
ATTATGCATGGATTAGGTGAATCATGGCCAATTCTTCGGAGAAACTGTGGTTTTCGTCTT
CAACAGAAGCTGATAAGTGAGATTTCGAGTAAGTGTTTACATAAGCTTCTTCTGTCCCAA
GAAATGATTCATCGAAATAATGAGTCACCATTGATATCGACACATCTGAGATCGCCAAAT
GTTCGGGAGTTCCTCTATTCAATCCTTTTCCTTCTTCTTGTTGCTGGATATCTCGTTCCT
ACACATCTTCTCTTTGCTTCCCGGGCCTCTAGTGGGTTACAGACAGAGTTCGAAAAGGTC
AAATCTTTGATGATTCCATCATCTATGATTGAGTTGCAAAAACTTCTGAAGAGGGATCCT
CCATCTGAACCAGATGATGATGATCTTACATCTGAACCAAATGATGATGATCTTGATTTT
ACACCTGAACCAAATAATCTTATGCTTAGAGACGAATTTATAGATGAACAATTGAGAAAG
ATTCGCATTTTTTTAAAGAATCCCCTTCTTGACGTTCCTGTGGAACAATTCGAAGCTTTT
CCAGACACAATACTGTATTTTATGCTATCTATACCTAATTTGTATATCGATCTCGTCGAT
AGCGATATCATCGATCTCATAAGTAAGATACCAAATCCCATCGATCGAATCGCTTTTTCG
AGAAATACGAGCCATCTAAGTCATACAAGTAAAGAGATCTATTCATTGATAAGAAAAGTG
AAGATAAGAAAAGTGAAAGAGGATGGGGTTGTGGACGGGGATGGGGTTGTGGACGGGGAT
GGGGTTGTGGACGGGGATGGGGTTGT---------------------GGACAGGGATGGG
GTTGTGAACAAGGCTGGGGGTGTGGACAGGGATG------GGGTTATGAACGGGGGTTGG
GCTGATGATCAAG---TAGAATCCTGGGTCGCAAGAAGTGAGTGGATTGATGATGAAGAA
AGAGAATTCTTGGTTCAGTTCTGCACCTTAACGACAGACAAAAGGATTGAGATTGATCAA
TTCGATGAAGAAAGAGAATTCTTGGTTCAGTTCTGCACCTTAACGACAGACAAAAGGATT
GAGATTGATCAAATTCTATGGAGTCTGACTCATAGTGATCATTTCTCAAAGAATGACTCT
GGTTATCAAACGATTGAACAACCGGGAGCAAATTACTTACGGGACTTAGTTGACATTCAT
AAAAAGTCTCTAATGAATTATGAGTGCAATACATCCTGTTTAGCGGAAAGACGGATATTC
CTTGCTCATTATCAGACAATCACTTATTCACAAACCCCGTGTGGGGCTAATAGTTTTGAT
TTCCCATCTCCTGGAAAATCCTTTTCGCTCCGCTTAGCCTTACCCCCCGCTAGGGGTATT
TTAGTGATAGGTTCTAGAGGAACTGGACGATCCTATTTGGTCAAATACCTAGCGACAAAC
TCTTATGTTCCTTTCATTACGGTATCTACGGACAGGTTCCGCAAGCCTGTAGATGATTTT
TATGATGTTAACGATGAAGAGTACGAGGTTCATTTTAAGACTTATATTAATACGGATGCT
AATAGTTCTTTTGAGTATGGTCCTCCTCCTTCTCGGCCTCTTGGTTTTGGTGAGGAGGCG
GAGATTGAGCTTGTGCCTATTGTTAAGGGCCTTGTGGCTAGCATTCTTAACATTCTTCGT
AGTCTTGGTCATGTGGGAAATGGTATTGGTGATAGTTTTATTGAGGATTTTGATCTTGGG
GCTCGTTGGTTTGATCTTGGGGCTCGTTATGATCTGAATCGTGATGAGGGTGAGATTGAT
GAGAGTCAGATTGATGATAGGGAGATTGATGATAGGGAGATTGATAGGCATATGACTAAT
AGGCTGGAAGGGTTAACTGGGTGGGATTTGATAGCTACGAAGCTGTTGCAGGGACTAGAC
CACCAATCTTATATCAACCTTCAATTCGAATTAGCAAAAGCAATGTCTCCTTGCATAATA
TGGATGCCAAACATTCATAATCTGCGTTGGTGGGAGTCGGATTGCTTATCCCTCGGTCTA
TTAGTGAACCATCTCTCCGGGGGTTGTGAAAGATGTTCCACTAAAAATCTTCTTGTTATT
GCTTCGACTCATATTCCCCAAAAGGTGGATCCCACTCTAATAGGTCTGAATAAATTAAAT
ACGTGCATTAAGATACGAAGGCTTCCTATTCCACACCAACGAAAGCACTTTCTCACTCTT
TCATATACTAGGGGATTTCGCTTGGAAAAGAAAATGTTTCATACTAATAGATTGGGGTAC
ATAACCATGGGTTCCAGTGCACGAGATCTTGCAGCACTTACCAACGAGGCCCTATCGATT
AGTATTACACAGAAGAAATCAATTATAGACACTAATACAATTCTATCTGCTGTTCATAGA
CAAACTTGGGATTTTCAATCCCAGGTAAGGTGGTCTCAGGATCGGAGGATCTTTTTGTAT
CAGATAGGAAGGGCTGTAGCACAAAATGTACTTCTAAGTAATTGCCTCATAGATCCTATA
TTTCTCTATATCACGCAGAACTTACGGAAGGAAGGGCATTCTTATTTGTACAAATGGTAC
TTCGAACTTGGAACGAGCATGAAGAAATTAACGATACTTCTTTATCTTTTGAGTTGTTCT
GCCGGATCGGTCGCTCAAACTCTTTGGTCTCTACCCGGACCCGACACTGGGATCACTTCT
TATAGACCCGCTGAGGATGATTCTGAGCTAGTTCATGGCCTATTAGAAGTAGAAGGCGCT
CTGGTGGGAGACTCACGGACAGAAAAGGATTGCAGTCAGTTTGATAATGATCGAGTGACT
TTGCTTCTTCGGCCCGAACCAAGGAATCCCTTAGATATGATGCAAAATGGATATTTTTCT
ATCCTTGATGCGGGATTTCTCTATCAAGGATCCGAAGTGGGGTTGGAAGACTGGGAAGGA
GTCCTCGACCCGGAACAGGAGTTCGTCACTAACATAGTTTGGGCTCCTACAATATGGAGC
CCTTTGGACTTTCTATTGGATTGTATCGACATTCCCAATGAATTGGGATTTCCCTTCTAT
TCGGAGTTCTTGCAGACACGAGATATATCTTACAAAGAACAAAGCCTTTTTCGACTAAGC
CGATTCATTTGGAACCCTGGAGATCCACTCTTTGGGCTATTCAGAGATGAGTCCCCTGTC
TCTGTGTTTTTCCATCGAGAATTCTTTGGGCTATTCAGAGATGAGTC------CCCTGTC
TCTGTGTTTTTCCATCGAGAATTATTTGCAGATGAGGCAGAGAGCCTTTTGCCTTCCGAA
AAAA-------------------------------------------------------A
--TCCTTCTAGAGCTGGGAGGAAAGGCTGGTTTATCGACAATAAGGCGCAAGAAAAGCAC
TTCGAATTCTTGCTGAATTGGCATAGATATTTTAGAACCCATAGTTCATTATCTAATGGA
TCTTTCCGTTCTAATACTCTATTTGAGAGTTATCAGTATTTATCAAATCTGTTCCTATCT
AACGAAACGCTATTGGATCAAATGAGCAATACATTGCTGAGAAAAAGATGGCTTTTCCAG
GATGAAATTTGGATTCATAGAACAGGAGAAAGATTTCCCATTCCTTAG
>DF_SCGY
TTGAGAGAGATCAAGAATTCTCACTATTTATTAGATTCATGGACCCAATTCAATTCAGTA
GGATCTTTCATTCACATTTTTTTCCACCAAGAACGTTTTATAAAACTTTTTGACCCCCGA
ATTTGGAGTATTCTACTTTCACGCAATTCACAGGGTTCAACAAGCAATCGATATTTCCGG
ATCAGGGGTGTAATACTCTTTGTAGTAGTGGTCCTTATCTATCGTATTAACAATCGAAAT
ATGGTCGAAAGCAAAAATCTCTATTTGATAGGGCTTTTTCCTATACCTATGAATTCCATT
GGGCCCAGAAACGATACATTGGAAGAATCCGTTGGGTCTTCCAATATCAATAGGTTGATT
GTTTCGCTCCTCTCTCTTCCAAAAGGAAAAAAGATCTCTGAGAATTGTTTCCTGAATCCG
AAAGAGAGTACTCGGGTTCTCCCAATAACTAAAAAGTGTAGCATGCCTGAATCTAACTGG
GGTTCGCGGTGGTGGAGGAACTGGATCGGAACAAAGAGGGATTCTAGCCAATTGAAAGGA
TCTTCTGATCAATCCAGAGATCCTTTGGATTCCATTAGTAATGAGGATTCGGAATATCAC
CCATTGATCAATCAAAGAGAGATTCAACAACTAAAAGAAAGATCGATTCTTTGGGATCCT
TCCTTTCTTCAAACGGAACGAACAGAGATAGAATCAGACCGATTCCCGCAATGCCTTTCT
GGATATTCCTCAATGTCCCGGCTATTCACGGAACGTGAGAAGCAGATGATTAATCATCTG
CTTCCGGAAGAAATCGAAGAATTTCTTGGGAATCCTACAAGATCCGTTCGTTCTTTTTTC
TCTGACAGATGGTCAGAACTTCATCTGGGTTCGAATCCTACTGAGAGGTCCACTAGAGAT
CATAAATTGTTGAAGAAACAACAAGATCTTTCTTTTGTCCCTTCCAGGCGATCGGAAAAT
CAAGAAATGGTTAATATATTCAAGATAATTACATATTTACAAAATACCGTCTCAATTCAT
CCTATTTCATCAGATCCGGGATGTGATATGGTTCCGAAGGATGAACCGGATATGGACAGT
TTCAATAAGATTTCATTCTTGAACAAAAATCCATTTTTGGATTTCTTTCATCTATTCCAT
GACCGGAACAGGGGAGGATACACGTTACACCACGATTTTGAATCAGAAGAGAGATTTACA
GAAATGGCAGATTTATTTACTCTATCAATAACCGAGCCGGATCTGGTGTATCATAGGGGA
TTTGCCTTTTCTATTGATTCCTACGGATTGGATCAAAAACAATTCTTGAATGGGGTATTC
AACTCCAGGGATGAATCGAAAAAGAAATCTTTATTGGTTCTACCTCCTATTTTTTATGAA
GAGAATGAATCTTTTTATCAAAAGATCAGAAAAAAATGGGTCAGGATCTCCTGCGGGAAT
GATTTGGAAGATCCAAAACCAAAAAGAGTGGTATTTGCTAGCAACAACATAATGGAGGCA
GTCACTCAATATAGATTGATCCGAAATCTGATTCAAATCCAATATAGCACCTATGGGTAC
ATAAGAAATGTATTGAATCGATTCTTTTTAATGAATAGATCCGATCGCAACTTCGAATAT
GGAATTCAAGGGGATCAAATAGGAAAGGATACTCTGAATCATAGAACTATAATGAAATAT
ACGATCAACCAACATTTATCGAATTTGAAAAAGAGTCAGAAGAGATGGTCCGATCCTCTT
ATTTTGATTTCTCGAACCGAGAGATCCATGAATCGGGATCCTGATGCATATAGATACAAA
TGGTCCAATGGGAGCAAGAATTTCCAGGAACATTTCGTTTCTGAGCAGAAGAGCCGTTTT
CAAGTAGTGTTCGATCAATTTCAAGTAGTGTTCGATCAATTTCAAGTAGTGTTCGATCGA
TTTCAAGTAGTGTTCG---------------------ATCGATTTCAAGTAGTGTTCGAT
CGATTACGTATTAATTTTAATCAATATCCGATTGATTGGTCTGAAGTTATCGACAAAAAA
GATTTGTCTAAGTCACTTCGTTTCTTTTTGTCC---------------------------
---------------AAGTCACTTCTTTTTTTGTCCAAGTTGCTTTTCTTTTTGTCTAAC
TTACCTCCTTTTTTCTTTGTGAGTTTCAGGAATATCCCCATTCATAGGTCCGAGATCTAC
ATCTATGAATTGAAAGATCAACTCTGCAATCAGTTGTTAGAATCAATAGGTCTTCAAATC
GTTTTGTTATTGGATTTATTGGACGATCATGATACTTCCCAAAAATCGAAATTATTGATC
AATGGAGGAACAACCTCGCCATTTTTGTTCAATAAGATACCAAAGCGGATGATTGACTCA
TTCCATACTAGAAAGAATCGCAGGAAATCCTTTGATAACACGGATTCCTATTCCTCAATG
ATATTCCACGATCAAGACAATTGGCTAAATCCCGTGAAACCATTTCATAGAAGTTCATTG
ATATCTTCTTTTTATAAAGCAAATCGACTTCGATTCTTGAATAATCCACATCACTTCTGC
TTCTATTGTAACAAAAGATTCCCTTTTTATGTGGAAAAGGCCCGTCTCAATAATTCTGAT
TTTACGTATGGACAATTCCTCAATACCTTGTTCATTCGCAACAAAATATTTTCTTTGTGC
GTCGGTAAAAAAAAACATGCTTTTTGGGGGAGAGGTACTATTTCACCAATCGAGTCACAG
GTATCTAAGATATTCATACCTAATGATTTTCCACAAAGTGGTGACGAGACATATAACTTA
TACAAATCTTTCCATTTTCCAAGTCGACCCGATCGATTCGTTCGTAGAGCTATTTACTCG
ATCGCAGACATTTCTGGAACACCTCTAACAGAGGGACAAATGGTCAATTTTGAAAGAACT
TATTGTCAACCTCTTTCAGATATGAATCTATCTGATTCAGAAGGGAAGAACTTGCATCAG
TATCTCAATTTCAATTCAAACATGGGTTTGATTCACACTGAGAAATATTTACCATCCGAA
AAGAGGAAAAAACGGAGTCTTTGGCTAAAGAAATGCGTTGGGAAAGGGCGGATGTATAGA
ACCTTTCAACGAGATAGTGCTTTTTCAACTCTCTCCAAATGGAATCTATTCCAAACATAT
ATGCCATGGTTCCTTACTTCGACAGGGTACAAATATCTAAATTTGATATTGTTAGATATT
CGTTCAGACCTATTGCCGATACTAAGTAGCAGTCAAAAATTTGTATCCATTTTTCGTAAT
ATTATGCATGGATTAGGTGAATCATGGCCAATTCTTCGGAGAAACTGTGGTTTTCGTCTT
CAACAGAAGCTGATAAGTGAGATTTCGAGTAAGTGTTTACATAAGCTTCTTCTGTCCCAA
GAAATGATTCATCGAAATAATGAGTCACCATTGATATCGACACATCTGAGATCGCCAAAT
GTTCGGGAGTTCCTCTATTCAATCCTTTTCCTTCTTCTTGTTGCTGGATATCTCGTTCCT
ACACATCTTCTCTTTGCTTCCCGGGCCTCTAGTGGGTTACAGACAGAGTTCGAAAAGGTC
AAATCTTTGATGATTCCATCATCTATGATTGAGTTGCAAAAACTTCTGAAGAGGGATCCT
CCATCTGAACCAGATGATGATGATCTTACATCTGAACCAAATGATGATGATCTTGATTTT
ACACCTGAACCAAATAATCTTATGCTTAGAGACGAATTTATAGATGAACAATTGAGAAAG
ATTCGCATTTTTTTAAAGAATCCCCTTCTTGACGTTCCTGTGGAACAATTCGAAGCTTTT
CCAGACACAATACTGTATTTTATGCTATCTATACCTAATTTGTATATCGATCTCGTCGAT
AGCGATATCATCGATCTCATAAGTAAGATACCAAATCCCATCGATCGAATCGCTTTTTCG
AGAAATACGAGCCATCTAAGTCATACAAGTAAAGAGATCTATTCATTGATAAGAAAAGTG
AAGATAAGAAAAGTGAAAGAGGATGGGGTTGTGGACGGGGATGGGGTTGTGGACGGGGAT
GGGGTTGTGGACAGGGATGGGGTTGTGAACAAGGCTGGGGGTGT---GGACAGGGATGGG
GTTGTGAACAAGGCTGGGGGTGTGGACAGGGATG------GGGTTATGAACGGGGGTTGG
GCTGATGATCAAG---TAGAATCCTGGGTCGCAAGAAGTGAGTGGATTGATGATGAA---
------------------------------------------------------------
---------GAAAGAGAATTCTTGGTTCAGTTCTGCACCTTAACGACAGACAAAAGGATT
GAGATTGATCAAATTCTATGGAGTCTGACTCATAGTGATCATTTCTCAAAGAATGACTCT
GGTTATCAAACGATTGAACAACCGGGAGCAAATTACTTACGGGACTTAGTTGACATTCAT
AAAAAGTCTCTAATGAATTATGAGTGCAATACATCCTGTTTAGCGGAAAGACGGATATTC
CTTGCTCATTATCAGACAATCACTTATTCACAAACCCCGTGTGGGGCTAATAGTTTTGAT
TTCCCATCTCCTGGAAAATCCTTTTCGCTCCGCTTAGCCTTACCCCCCGCTAGGGGTATT
TTAGTGATAGGTTCTAGAGGAACTGGACGATCCTATTTGGTCAAATACCTAGCGACAAAC
TCTTATGTTCCTTTCATTACGGTATCTACGGACAGGTTCCGCAAGCCTGTAGATGATTTT
TATGATGTTAACGATGAAGAGTACGAGGTTCATTTTAAGACTTATATTAATACGGATGCT
AATAGTTCTTTTGAGTATGGTCCTCCTCCTTCTCGGCCTCTTGGTTTTGGTGAGGAGGCG
GAGATTGAGCTTGTGCCTATTGTTAAGGGCCTTGTGGCTAGCATTCTTAACATTCTTCGT
AGTCTTGGTCATGTGGGAAATGGTATTGGTGATAGTTTTATTGAGGATTTTGATCTTGGG
GCTCGTTGGTTTGATCTTGGGGCTCGTTATGATCTGAATCGTGATGAGGGTGAGATTGAT
GAGAGTCAGATTGATGATAGGGAGATTGATGATAGGGAGATTGATAGGCATATGACTAAT
AGGCTGGAAGGGTTAACTGGGTGGGATTTGATAGCTACGAAGCTGTTGCAGGGACTAGAC
CACCAATCTTATATCAACCTTCAATTCGAATTAGCAAAAGCAATGTCTCCTTGCATAATA
TGGATGCCAAACATTCATAATCTGCGTTGGTGGGAGTCGGATTGCTTATCCCTCGGTCTA
TTAGTGAACCATCTCTCCGGGGGTTGTGAAAGATGTTCCACTAAAAATCTTCTTGTTATT
GCTTCGACTCATATTCCCCAAAAGGTGGATCCCACTCTAATAGGTCTGAATAAATTAAAT
ACGTGCATTAAGATACGAAGGCTTCCTATTCCACACCAACGAAAGCACTTTCTCACTCTT
TCATATACTAGGGGATTTCGCTTGGAAAAGAAAATGTTTCATACTAATAGATTGGGGTAC
ATAACCATGGGTTCCAGTGCACGAGATCTTGCAGCACTTACCAACGAGGCCCTATCGATT
AGTATTACACAGAAGAAATCAATTATAGACACTAATACAATTCTATCTGCTGTTCATAGA
CAAACTTGGGATTTTCAATCCCAGGTAAGGTGGTCTCAGGATCGGAGGATCTTTTTGTAT
CAGATAGGAAGGGCTGTAGCACAAAATGTACTTCTAAGTAATTGCCTCATAGATCCTATA
TTTCTCTATATCACGCAGAACTTACGGAAGGAAGGGCATTCTTATTTGTACAAATGGTAC
TTCGAACTTGGAACGAGCATGAAGAAATTAACGATACTTCTTTATCTTTTGAGTTGTTCT
GCCGGATCGGTCGCTCAAACTCTTTGGTCTCTACCCGGACCCGACACTGGGATCACTTCT
TATAGACCCGCTGAGGATGATTCTGAGCTAGTTCATGGCCTATTAGAAGTAGAAGGCGCT
CTGGTGGGAGACTCACGGACAGAAAAGGATTGCAGTCAGTTTGATAATGATCGAGTGACT
TTGCTTCTTCGGCCCGAACCAAGGAATCCCTTAGATATGATGCAAAATGGATATTTTTCT
ATCCTTGATGCGGGATTTCTCTATCAAGGATCCGAAGTGGGGTTGGAAGACTGGGAAGGA
GTCCTCGACCCGGAACAGGAGTTCGTCACTAACATAGTTTGGGCTCCTACAATATGGAGC
CCTTTGGACTTTCTATTGGATTGTATCGACATTCCCAATGAATTGGGATTTCCCTTCTAT
TCGGAGTTCTTGCAGACACGAGATATATCTTACAAAGAACAAAGCCTTTTTCGACTAAGC
CGATTCATTTGGAACCCTGGAGATCCACTCTTTGGGCTATTCAGAGATGAGTCCCCTGTC
TCTGTGTTTTTCCATCGAGAAT---------TATTTGCAGATGAGGC-------------
-----AGAGTTCCATCGAGAATTATTTGCAGATGAGGCAGAGAGCCTTTTGCCTTCCGAA
AAAA-------------------------------------------------------A
--TCCTTCTAGAGCTGGGAGGAAAGGCTGGTTTATCGACAATAAGGCGCAAGAAAAGCAC
TTCGAATTCTTGCTGAATTGGCATAGATATTTTAGAACCCATAGTTCATTATCTAATGGA
TCTTTCCGTTCTAATACTCTATTTGAGAGTTATCAGTATTTATCAAATCTGTTCCTATCT
AACGAAACGCTATTGGATCAAATGAGCAATACATTGCTGAGAAAAAGATGGCTTTTCCAG
GATGAAATTTGGATTCATGGAACAGGAGAAAGATTTCCCATTCCTTAG
>DF_SXXY
TTGAGAGAGATCAAGAATTCTCACTATTTATTAGATTCATGGACCCAATTCAATTCAGTA
GGATCTTTCATTCACATTTTTTTCCACCAAGAACGTTTTATAAAACTTTTTGACCCCCGA
ATTTGGAGTATTCTACTTTCACGCAATTCACAGGGTTCAACAAGCAATCGATATTTCCGG
ATCAGGGGTGTAATACTCTTTGTAGTAGTGGTCCTTATCTATCGTATTAACAATCGAAAT
ATGGTCGAAAGCAAAAATCTCTATTTGATAGGGCTTTTTCCTATACCTATGAATTCCATT
GGGCCCAGAAACGATACATTGGAAGAATCCGTTGGGTCTTCCAATATCAATAGGTTGATT
GTTTCGCTCCTCTCTCTTCCAAAAGGAAAAAAGATCTCTGAGAATTGTTTCCTGAATCCG
AAAGAGAGTACTCGGGTTCTCCCAATAACTAAAAAGTGTAGCATGCCTGAATCTAACTGG
GGTTCGCGGTGGTGGAGGAACTGGATCGGAACAAAGAGGGATTCTAGCCAATTGAAAGGA
TCTTCTGATCAATCCAGAGATCCTTTGGATTCCATTAGTAATGAGGATTCGGAATATCAC
CCATTGATCAATCAAAGAGAGATTCAACAACTAAAAGAAAGATCGATTCTTTGGGATCCT
TCCTTTCTTCAAACGGAACGAACAGAGATAGAATCAGACCGATTCCCGCAATGCCTTTCT
GGATATTCCTCAATGTCCCGGCTATTCACGGAACGTGAGAAGCAGATGATTAATCATCTG
CTTCCGGAAGAAATCGAAGAATTTCTTGGGAATCCTACAAGATCCGTTCGTTCTTTTTTC
TCTGACAGATGGTCAGAACTTCATCTGGGTTCGAATCCTACTGAGAGGTCCACTAGAGAT
CATAAATTGTTGAAGAAACAACAAGATCTTTCTTTTGTCCCTTCCAGGCGATCGGAAAAT
CAAGAAATGGTTAATATATTCAAGATAATTACATATTTACAAAATACCGTCTCAATTCAT
CCTATTTCATCAGATCCGGGATGTGATATGGTTCCGAAGGATGAACCGGATATGGACAGT
TTCAATAAGATTTCATTCTTGAACAAAAATCCATTTTTGGATTTCTTTCATCTATTCCAT
GACCGGAACAGGGGAGGATACACGTTACACCACGATTTTGAATCAGAAGAGAGATTTACA
GAAATGGCAGATTTATTTACTCTATCAATAACCGAGCCGGATCTGGTGTATCATAGGGGA
TTTGCCTTTTCTATTGATTCCTACGGATTGGATCAAAAACAATTCTTGAATGGGGTATTC
AACTCCAGGGATGAATCGAAAAAGAAATCTTTATTGGTTCTACCTCCTATTTTTTATGAA
GAGAATGAATCTTTTTATCAAAAGATCAGAAAAAAATGGGTCAGGATCTCCTGCGGGAAT
GATTTGGAAGATCCAAAACCAAAAAGAGTGGTATTTGCTAGCAACAACATAATGGAGGCA
GTCACTCAATATAGATTGATCCGAAATCTGATTCAAATCCAATATAGCACCTATGGGTAC
ATAAGAAATGTATTGAATCGATTCTTTTTAATGAATAGATCCGATCGCAACTTCGAATAT
GGAATTCAAGGGGATCAAATAGGAAAGGATACTCTGAATCATAGAACTATAATGAAATAT
ACGATCAACCAACATTTATCGAATTTGAAAAAGAGTCAGAAGAGATGGTCCGATCCTCTT
ATTTTGATTTCTCGAACCGAGAGATCCATGAATCGGGATCCTGATGCATATAGATACAAA
TGGTCCAATGGGAGCAAGAATTTCCAGGAACATTTCGTTTCTGAGCAGAAGGA-------
--------GCCGGATCAATTTCAAGTAGTGTTCGATCGATTTCAAGTAGTGTTCGATCGA
TTTCAAGTAGTGTTCG---------------------ATCGATTTCAAGTAGTGTTCGAT
CGATTACGTATTAATTTTAATCAATATCCGATTGATTGGTCTGAAGTTATCGACAAAAAA
GATTTGTCTAAGTCACTTCGTTTCTTTTTGTCC---------------------------
---------------AAGTCACTTCTTTTTTTGTCCAAGTTGCTTTTCTTTTTGTCTAAC
TTACCTCCTTTTTTCTTTGTGAGTTTCAGGAATATCCCCATTCATAGGTCCGAGATCTAC
ATCTATGAATTGAAAGATCAACTCTGCAATCAGTTGTTAGAATCAATAGGTCTTCAAATC
GTTTTGTTATTGGATTTATTGGACGATCATGATACTTCCCAAAAATCGAAATTATTGATC
AATGGAGGAACAACCTCGCCATTTTTGTTCAATAAGATACCAAAGCGGATGATTGACTCA
TTCCATACTAGAAAGAATCGCAGGAAATCCTTTGATAACACGGATTCCTATTCCTCAATG
ATATTCCACGATCAAGACAATTGGCTAAATCCCGTGAAACCATTTCATAGAAGTTCATTG
ATATCTTCTTTTTATAAAGCAAATCGACTTCGATTCTTGAATAATCCACATCACTTCTGC
TTCTATTGTAACAAAAGATTCCCTTTTTATGTGGAAAAGGCCCGTCTCAATAATTCTGAT
TTTACGTATGGACAATTCCTCAATACCTTGTTCATTCGCAACAAAATATTTTCTTTGTGC
GTCGGTAAAAAAAAACATGCTTTTTGGGGGAGAGGTACTATTTCACCAATCGAGTCACAG
GTATCTAAGATATTCATACCTAATGATTTTCCACAAAGTGGTGACGAGACATATAACTTA
TACAAATCTTTCCATTTTCCAAGTCGACCCGATCGATTCGTTCGTAGAGCTATTTACTCG
ATCGCAGACATTTCTGGAACACCTCTAACAGAGGGACAAATGGTCAATTTTGAAAGAACT
TATTGTCAACCTCTTTCAGATATGAATCTATCTGATTCAGAAGGGAAGAACTTGCATCAG
TATCTCAATTTCAATTCAAACATGGGTTTGATTCACACTGAGAAATATTTACCATCCGAA
AAGAGGAAAAAACGGAGTCTTTGGCTAAAGAAATGCGTTGGGAAAGGGCGGATGTATAGA
ACCTTTCAACGAGATAGTGCTTTTTCAACTCTCTCCAAATGGAATCTATTCCAAACATAT
ATGCCATGGTTCCTTACTTCGACAGGGTACAAATATCTAAATTTGATATTGTTAGATATT
CGTTCAGACCTATTGCCGATACTAAGTAGCAGTCAAAAATTTGTATCCATTTTTCGTAAT
ATTATGCATGGATTAGGTGAATCATGGCCAATTCTTCGGAGAAACTGTGGTTTTCGTCTT
CAACAGAAGCTGATAAGTGAGATTTCGAGTAAGTGTTTACATAAGCTTCTTCTGTCCCAA
GAAATGATTCATCGAAATAATGAGTCACCATTGATATCGACACATCTGAGATCGCCAAAT
GTTCGGGAGTTCCTCTATTCAATCCTTTTCCTTCTTCTTGTTGCTGGATATCTCGTTCCT
ACACATCTTCTCTTTGCTTCCCGGGCCTCTAGTGGGTTACAGACAGAGTTCGAAAAGGTC
AAATCTTTGATGATTCCATCATCTATGATTGAGTTGCAAAAACTTCTGAAGAGGGATCCT
CCATCTGAACCAGATGATGATGATCTTACATCTGAACCAAATGATGATGATCTTGATTTT
ACACCTGAACCAAATAATCTTATGCTTAGAGACGAATTTATAGATGAACAATTGAGAAAG
ATTCGCATTTTTTTAAAGAATCCCCTTCTTGACGTTCCTGTGGAACAATTCGAAGCTTTT
CCAGACACAATACTGTATTTTATGCTATCTATACCTAATTTGTATATCGATCTCGTCGAT
AGCGATATCATCGATCTCATAAGTAAGATACCAAATCCCATCGATCGAATCGCTTTTTCG
AGAAATACGAGCCATCTAAGTCATACAAGTAAAGAGATCTATTCATTGATAAGAAAAGTG
AAGATAAGAAAAGTGAAAGAGGATGGGGTTGTGGACGGGGATGGGGTTGTGGACGGGGAT
GGGGTTGTGGACAGGGATGGGGTTGTGAACAAGGCTGGGGGTGT---GGACAGGGATGGG
GTTATGAACGGGGGTTGGGCTGATGATCAAGTAGAATCCTGGGTCGCAAGAAGTGAGTGG
ATTGATGATGAAGAAAGAGAATTCTGGGTCGCAAGAAGTGAGTGGATTGATGATGAA---
------------------------------------------------------------
---------GAAAGAGAATTCTTGGTTCAGTTCTGCACCTTAACGACAGACAAAAGGATT
GAGATTGATCAAATTCTATGGAGTCTGACTCATAGTGATCATTTCTCAAAGAATGACTCT
GGTTATCAAACGATTGAACAACCGGGAGCAAATTACTTACGGGACTTAGTTGACATTCAT
AAAAAGTCTCTAATGAATTATGAGTGCAATACATCCTGTTTAGCGGAAAGACGGATATTC
CTTGCTCATTATCAGACAATCACTTATTCACAAACCCCGTGTGGGGCTAATAGTTTTGAT
TTCCCATCTCCTGGAAAATCCTTTTCGCTCCGCTTAGCCTTACCCCCCGCTAGGGGTATT
TTAGTGATAGGTTCTAGAGGAACTGGACGATCCTATTTGGTCAAATACCTAGCGACAAAC
TCTTATGTTCCTTTCATTACGGTATCTACGGACAGGTTCCGCAAGCCTGTAGATGATTTT
TATGATGTTAACGATGAAGAGTACGAGGTTCATTTTAAGACTTATATTAATACGGATGCT
AATAGTTCTTTTGAGTATGGTCCTCCTCCTTCTCGGCCTCTTGGTTTTGGTGAGGAGGCG
GAGATTGAGCTTGTGCCTATTGTTAAGGGCCTTGTGGCTAGCATTCTTAACATTCTTCGT
AGTCTTGGTCATGTGGGAAATGGTATTGGTGATAGTTTTATTGAGGATTTTGATCTTGGG
GCTCGTTGGTTTGATCTTGGGGCTCGTTATGATCTGAATCGTGATGAGGGTGAGATTGAT
GAGAGTCAGATTGATGATAGGGAGATTGATGATAGGGAGATTGATAGGCATATGACTAAT
AGGCTGGAAGGGTTAACTGGGTGGGATTTGATAGCTACGAAGCTGTTGCAGGGACTAGAC
CACCAATCTTATATCAACCTTCAATTCGAATTAGCAAAAGCAATGTCTCCTTGCATAATA
TGGATGCCAAACATTCATAATCTGCGTTGGTGGGAGTCGGATTGCTTATCCCTCGGTCTA
TTAGTGAACCATCTCTCCGGGGGTTGTGAAAGATGTTCCACTAAAAATCTTCTTGTTATT
GCTTCGACTCATATTCCCCAAAAGGTGGATCCCACTCTAATAGGTCTGAATAAATTAAAT
ACGTGCATTAAGATACGAAGGCTTCCTATTCCACACCAACGAAAGCACTTTCTCACTCTT
TCATATACTAGGGGATTTCGCTTGGAAAAGAAAATGTTTCATACTAATAGATTGGGGTAC
ATAACCATGGGTTCCAGTGCACGAGATCTTGCAGCACTTACCAACGAGGCCCTATCGATT
AGTATTACACAGAAGAAATCAATTATAGACACTAATACAATTCTATCTGCTGTTCATAGA
CAAACTTGGGATTTTCAATCCCAGGTAAGGTGGTCTCAGGATCGGAGGATCTTTTTGTAT
CAGATAGGAAGGGCTGTAGCACAAAATGTACTTCTAAGTAATTGCCTCATAGATCCTATA
TTTCTCTATATCACGCAGAACTTACGGAAGGAAGGGCATTCTTATTTGTACAAATGGTAC
TTCGAACTTGGAACGAGCATGAAGAAATTAACGATACTTCTTTATCTTTTGAGTTGTTCT
GCCGGATCGGTCGCTCAAACTCTTTGGTCTCTACCCGGACCCGACACTGGGATCACTTCT
TATAGACCCGCTGAGGATGATTCTGAGCTAGTTCATGGCCTATTAGAAGTAGAAGGCGCT
CTGGTGGGAGACTCACGGACAGAAAAGGATTGCAGTCAGTTTGATAATGATCGAGTGACT
TTGCTTCTTCGGCCCGAACCAAGGAATCCCTTAGATATGATGCAAAATGGATATTTTTCT
ATCCTTGATGCGGGATTTCTCTATCAAGGATCCGAAGTGGGGTTGGAAGACTGGGAAGGA
GTCCTCGACCCGGAACAGGAGTTCGTCACTAACATAGTTTGGGCTCCTACAATATGGAGC
CCTTTGGACTTTCTATTGGATTGTATCGACATTCCCAATGAATTGGGATTTCCCTTCTAT
TCGGAGTTCTTGCAGACACGAGATATATCTTACAAAGAACAAAGCCTTTTTCGACTAAGC
CGATTCATTTGGAACCCTGGAGATCCACTCTTTGGGCTATTCAGAGATGAGTCCCCTGGA
GATCCACTCTTTGGGC---------------TATTCAGAGATGAGTC------CCCTGTC
TCTGTGTTTTTCCATCGAGAATTATTTGCAGATGAGGCAGAGAGCCTTTTGCCTTCCGAA
AAAA-------------------------------------------------------A
--TCCTTCTAGAGCTGGGAGGAAAGGCTGGTTTATCGACAATAAGGCGCAAGAAAAGCAC
TTCGAATTCTTGCTGAATTGGCATAGATATTTTAGAACCCATAGTTCATTATCTAATGGA
TCTTTCCGTTCTAATACTCTATTTGAGAGTTATCAGTATTTATCAAATCTGTTCCTATCT
AACGAAACGCTATTGGATCAAATGAGCAATACATTGCTGAGAAAAAGATGGCTTTTCCAG
GATGAAATTTGGATTCATGGAACAGGAGAAAGATTTCCCATTCCTTAG
>DY_GZLL
TTGAGAGAGATCAAGAATTCTCACTATTTATTAGATTCATGGACCCAATTCAATTCAGTA
GGATCTTTCATTCACATTTTTTTCCACCAAGAACGTTTTATAAAACTTTTTGACCCCCGA
ATTTGGAGTATTCTACTTTCACGCAATTCACAGGGTTCAACAAGCAATCGATATTTCCGG
ATCAGGGGTGTAATACTCTTTGTAGTAGTGGTCCTTATCTATCGTATTAACAATCGAAAT
ATGGTCGAAAGCAAAAATCTCTATTTGATAGGGCTTTTTCCTATACCTATGAATTCCATT
GGGCCCAGAAACGATACATTGGAAGAATCCGTTGGGTCTTCCAATATCAATAGGTTGATT
GTTTCGCTCCTCTCTCTTCCAAAAGGAAAAAAGATCTCTGAGAATTGTTTCCTGAATCCG
AAAGAGAGTACTCGGGTTCTCCCAATAACTAAAAAGTGTAGCATGCCTGAATCTAACTGG
GGTTCGCGGTGGTGGAGGAACTGGATCGGAACAAAGAGGGATTCTAGCCAATTGAAAGGA
TCTTCTGATCAATCCAGAGATCCTTTGGATTCCATTAGTAATGAGGATTCGGAATATCAC
CCATTGATCAATCAAAGAGAGATTCAACAACTAAAAGAAAGATCGATTCTTTGGGATCCT
TCCTTTCTTCAAACGGAACGAACAGAGATAGAATCAGACCGATTCCCGAAATGCCTTTCT
GGATATTCCTCAATGTCCCGGCTATTCACGGAACGTGAGAAGCAGATGATTAATCATCTG
CTTCCGGAAGAAATCGAAGAATTTCTTGGGAATCCTACAAGATCCGTTCGTTCTTTTTTC
TCTGACAGATGGTCAGAACTTCATCTGGGTTCGAATCCTACTGAGAGGTCCACTAGAGAT
CATAAATTGTTGAAGAAACAACAAGATCTTTCTTTTGTCCCTTCCAGGCGATCGGAAAAT
CAAGAAATGGTTAATATATTCAAGATAATTACATATTTACAAAATACCGTCTCAATTCAT
CCTATTTCATCAGATCCGGGATGTGATATGGTTCCGAAGGATGAACCGGATATGGACAGT
TTCAATAAGATTTCATTCTTGAACAAAAATCCATTTTTGGATTTCTTTCATCTATTCCAT
GACCGGAACAGGGGAGGATACACGTTACACCACGATTTTGAATCAGAAGAGAGATTTACA
GAAATGGCAGATTTATTTACTCTATCAATAACCGAGCCGGATCTGGTGTATCATAGGGGA
TTTGCCTTTTCTATTGATTCCTACGGATTGGATCAAAAACAATTCTTGAATGGGGTATTC
AACTCCAGGGATGAATCGAAAAAGAAATCTTTATTGGTTCTACCTCCTATTTTTTATGAA
GAGAATGAATCTTTTTATCAAAAGATCAGAAAAAAATGGGTCAGGATCTCCTGCGGGAAT
GATTTGGAAGATCCAAAACCAAAAAGAGTGGTATTTGCTAGCAACAACATAATGGAGGCA
GTCACTCAATATAGATTGATCCGAAATCTGATTCAAATCCAATATAGCACCTATGGGTAC
ATAAGAAATGTATTGAATCGATTCTTTTTAATGAATAGATCCGATCGCAACTTCGAATAT
GGAATTCAAGGGGATCAAATAGGAAAGGATACTCTGAATCATAGAACTATAATGAAATAT
ACGATCAACCAACATTTATCGAATTTGAAAAAGAGTCAGAAGAGATGGTCCGATCCTCTT
ATTTTGATTTCTCGAACCGAGAGATCCATGAATCGGGATCCTGATGCATATAGATACAAA
TGGTCCAATGGGAGCAAGAATTTCCAGGAACATTTCGTTTCTGAGCAGAAGAGCCGTTTT
CAAGTAGTGTTCGATCAATTTCAAGTAGTGTTCGATCAATTTCAAGTAGTGTTCGATCGA
TTTCAAGTAGTGTTCGATCGATTTCAAGTAGTGTTCAATCGATTTCAAGTAGTGTTCGAT
CGATTACGTATTAATTTTAATCAATATCCGATTGATTGGTCTGAAGTTATCGACAAAAAA
GATTTGTCT---------------------------------------------------
---------------AAGTCACTTCTTTTTTTGTCCAAGTTGCTTTTCTTTTTGTCTAAC
TTACCTCCTTTTTTCTTTGTGAGTTTCAGGAATATCCCCATTCATAGGTCCGAGATCTAC
ATCTATGAATTGAAAGATCAACTCTGCAATCAGTTGTTAGAATCAATAGGTCTTCAAATC
GTTTTGTTATTGGATTTATTGGACGATCATGATACTTCCCAAAAATCGAAATTATTGATC
AATGGAGGAACAACCTCGCCATTTTTGTTCAATAAGATACCAAAGCGGATGATTGACTCA
TTCCATACTAGAAAGAATCGCAGGAAATCCTTTGATAACACGGATTCCTATTCCTCAATG
ATATTCCACGATCAAGACAATTGGCTAAATCCCGTGAAACCATTTCATAGAAGTTCATTG
ATATCTTCTTTTTATAAAGCAAATCGACTTCGATTCTTGAATAATCCACATCACTTCTGC
TTCTATTGTAACAAAAGATTCCCTTTTTATGTGGAAAAGGCCCGTCTCAATAATTCTGAT
TTTACGTATGGACAATTCCTCAATACCTTGTTCATTCGCAACAAAATATTTTCTTTGTGC
GTCGGTAAAAAAAAACATGCTTTTTGGGGGAGAGGTACTATTTCACCAATCGAGTCACAG
GTATCTAAGATATTCATACCTAATGATTTTCCACAAAGTGGTGACGAGACATATAACTTA
TACAAATCTTTCCATTTTCCAAGTCGACCCGATCGATTCGTTCGTAGAGCTATTTACTCG
ATCGCAGACATTTCTGGAACACCTCTAACAGAGGGACAAATGGTCAATTTTGAAAGAACT
TATTGTCAACCTCTTTCAGATATGAATCTATCTGATTCAGAAGGGAAGAACTTGCATCAG
TATCTCAATTTCAATTCAAACATGGGTTTGATTCACACTGAGAAATATTTACCATCCGAA
AAGAGGAAAAAACGGAGTCTTTGGCTAAAGAAATGCGTTGGGAAAGGGCGGATGTATAGA
ACCTTTCAACGAGATAGTGCTTTTTCAACTCTCTCCAAATGGAATCTATTCCAAACATAT
ATGCCATGGTTCCTTACTTCGACAGGGTACAAATATCTAAATTTGATATTGTTAGATATT
CGTTCAGACCTATTGCCGATACTAAGTAGCAGTCAAAAATTTGTATCCATTTTTCGTAAT
ATTATGCATGGATTAGGTGAATCATGGCCAATTCTTCGGAGAAACTGTGGTTTTCGTCTT
CAACAGAAGCTGATAAGTGAGATTTCGAGTAAGTGTTTACATAAGCTTCTTCTGTCCCAA
GAAATGATTCATCGAAATAATGAGTCACCATTGATATCGACACATCTGAGATCGCCAAAT
GTTCGGGAGTTCCTCTATTCAATCCTTTTCCTTCTTCTTGTTGCTGGATATCTCGTTCCT
ACACATCTTCTCTTTGCTTCCCGGGCCTCTAGTGGGTTACAGACAGAGTTCGAAAAGGTC
AAATCTTTGATGATTCCATCATCTATGATTGAGTTGCAAAAACTTCTGAAGAGGGATCCT
CCATCTGAACCAGATGATGATGATCTTACATCTGAACCAAATGATGATGATCTTGATTTT
ACACCTGAACCAAATAATCTTATGCTTAGAGACGAATTTATAGATGAACAATTGAGAAAG
ATTCGCATTTTTTTAAAGAATCCCCTTCTTGACGTTCCTGTGGAACAATTCGAAGCTTTT
CCAGACACAATACTGTATTTTATGCTATCTATACCTAATTTGTATATCGATCTCGTCGAT
AGCGATATCATCGATCTCATAAGTAAGATACCAAATCCCATCGATCGAATCGCTTTTTCG
AGAAATACGAGCCATCTAAGTCATACAAGTAAAGAGATCTATTCATTGATAAGAAAAGTG
AAGATAAGAAAAGTGAAAGAGGATGGGGTTGTGGACGGGGATGGGGTTGTGGACGGGGAT
GGGGTTGTGGACGGGGATGGGGTTGTGGACGGGGATGGGGTTGT---GGACAGGGATGGG
GTTGTGAACAAGGCTGGGGGTGTGGACAGGGATG------GGGTTATGAACGGGGGTTGG
GCTGATGATCAAG---TAGAATCCTGGGTCGCAAGAAGTGAGTGGATTGATGATGAA---
------------------------------------------------------------
---------GAAAGAGAATTCTTGGTTCAGTTCTGCACCTTAACGACAGACAAAAGGATT
GAGATTGATCAAATTCTATGGAGTCTGACTCATAGTGATCATTTCTCAAAGAATGACTCT
GGTTATCAAACGATTGAACAACCGGGAGCAAATTACTTACGGGACTTAGTTGACATTCAT
AAAAAGTCTCTAATGAATTATGAGTGCAATACATCCTGTTTAGCGGAAAGACGGATATTC
CTTGCTCATTATCAGACAATCACTTATTCACAAACCCCGTGTGGGGCTAATAGTTTTGAT
TTCCCATCTCCTGGAAAATCCTTTTCGCTCCGCTTAGCCTTACCCCCCGCTAGGGGTATT
TTAGTGATAGGTTCTAGAGGAACTGGACGATCCTATTTGGTCAAATACCTAGCGACAAAC
TCTTATGTTCCTTTCATTACGGTATCTACGGACAGGTTCCGCAAGCCTGTAGATGATTTT
TATGATGTTAACGATGAAGAGTACGAGGTTCATTTTAAGACTTATATTAATACGGATGCT
AATAGTTCTTTTGAGTATGGTCCTCCTCCTTCTCGGCCTCTTGGTTTTGGTGAGGAGGCG
GAGATTGAGCTTGTGCCTATTGTTAAGGGCCTTGTGGCTAGCATTCTTAACATTCTTCGT
AGTCTTGGTCATGTGGGAAATGGTATTGGTGATAGTTTTATTGAGGATTTTGATCTTGGG
GCTCGTTGGTTTGATCTTGGGGCTCGTTATGATCTGAATCGTGATGAGGGTGAGATTGAT
GAGAGTCAGATTGATGATAGGGAGATTGATGATAGGGAGATTGATAGGCATATGACTAAT
AGGCTGGAAGGGTTAACTGGGTGGGATTTGATAGCTACGAAGCTGTTGCAGGGACTAGAC
CACCAATCTTATATCAACCTTCAATTCGAATTAGCAAAAGCAATGTCTCCTTGCATAATA
TGGATGCCAAACATTCATAATCTGCGTTGGTGGGAGTCGGATTGCTTATCCCTCGGTCTA
TTAGTGAACCATCTCTCCGGGGGTTGTGAAAGATGTTCCACTAAAAATCTTCTTGTTATT
GCTTCGACTCATATTCCCCAAAAGGTGGATCCCACTCTAATAGGTCTGAATAAATTAAAT
ACGTGCATTAAGATACGAAGGCTTCCTATTCCACACCAACGAAAGCACTTTCTCACTCTT
TCATATACTAGGGGATTTCGCTTGGAAAAGAAAATGTTTCATACTAATAGATTGGGGTAC
ATAACCATGGGTTCCAGTGCACGAGATCTTGCAGCACTTACCAACGAGGCCCTATCGATT
AGTATTACACAGAAGAAATCAATTATAGACACTAATACAATTCTATCTGCTGTTCATAGA
CAAACTTGGGATTTTCAATCCCAGGTAAGGTGGTCTCAGGATCGGAGGATCTTTTTGTAT
CAGATAGGAAGGGCTGTAGCACAAAATGTACTTCTAAGTAATTGCCTCATAGATCCTATA
TTTCTCTATATCACGCAGAACTTACGGAAGGAAGGGCATTCTTATTTGTACAAATGGTAC
TTCGAACTTGGAACGAGCATGAAGAAATTAACGATACTTCTTTATCTTTTGAGTTGTTCT
GCCGGATCGGTCGCTCAAACTCTTTGGTCTCTACCCGGACCCGACACTGGGATCACTTCT
TATAGACCCGCTGAGGATGATTCTGAGCTAGTTCATGGCCTATTAGAAGTAGAAGGCGCT
CTGGTGGGAGACTCACGGACAGAAAAGGATTGCAGTCAGTTTGATAATGATCGAGTGACT
TTGCTTCTTCGGCCCGAACCAAGGAATCCCTTAGATATGATCCAAAATGGATATTTTTCT
ATCCTTGATGCGGGATTTCTCTATCAAGGATCCGAAGTGGGGTTGGAAGACTGGGAAGGA
GTCCTCGACCCGGAACAGGAGTTCGTCACTAACATAGTTTGGGCTCCTACAATATGGAGC
CCTTTGGACTTTCTATTGGATTGTATCGACATTCCCAATGAATTGGGATTTCCCTTCTAT
TCGGAGTTCTTGCAGACACGAGATATATCTTACAAAGAACAAAGCCTTTTTCGACTAAGC
CGATTCATTTGGAACCCTGGAGATCCACTCTTTGGGCTATTCAGAGATGAGTCCCCTGTC
TCTGGGC------------------------TATTCAGAGATGAGTC------CCCTGTC
TCTGTGTTTTTCCATCGAGAATTATTTGCAGATGAGGCAGAGAGCCTTTTGCCTTCCGAA
AAAA-------------------------------------------------------A
--TCCTTCTAGAGCTGGGAGGAAAGGCTGGTTTATCGACAATAAGGCGCAAGAAAAGCAC
TTCGAATTCTTGCTGAATTGGCATAGATATTTTAGAACCCATAGTTCATTATCTAATGGA
TCTTTCCGTTCTAATACTCTATTTGAGAGTTATCAGTATTTATCAAATCTGTTCCTATCT
AACGAAACGCTATTGGATCAAATGAGCAATACATTGCTGAGAAAAAGATGGCTTTTCCAG
GATGAAATTTGGATTCATGGAACAGGAGAAAGATTTCCCATTCCTTAG
>DY_YNHTX
TTGAGAGAGATCAAGAATTCTCACTATTTATTAGATTCATGGACCCAATTCAATTCAGTA
GGATCTTTCATTCACATTTTTTTCCACCAAGAACGTTTTATAAAACTTTTTGACCCCCGA
ATTTGGAGTATTCTACTTTCACGCAATTCACAGGGTTCAACAAGCAATCGATATTTCCGG
ATCAGGGGTGTAATACTCTTTGTAGTAGTGGTCCTTATCTATCGTATTAACAATCGAAAT
ATGGTCGAAAGCAAAAATCTCTATTTGATAGGGCTTTTTCCTATACCTATGAATTCCATT
GGGCCCAGAAACGATACATTGGAAGAATCCGTTGGGTCTTCCAATATCAATAGGTTGATT
GTTTCGCTCCTCTCTCTTCCAAAAGGAAAAAAGATCTCTGAGAATTGTTTCCTGAATCCG
AAAGAGAGTACTCGGGTTCTCCCAATAACTAAAAAGTGTAGCATGCCTGAATCTAACTGG
GGTTCGCGGTGGTGGAGGAACTGGATCGGAACAAAGAGGGATTCTAGCCAATTGAAAGGA
TCTTCTGATCAATCCAGAGATCCTTTGGATTCCATTAGTAATGAGGATTCGGAATATCAC
CCATTGATCAATCAAAGAGAGATTCAACAACTAAAAGAAAGATCGATTCTTTGGGATCCT
TCCTTTCTTCAAACGGAACGAACAGAGATAGAATCAGACCGATTCCCGAAATGCCTTTCT
GGATATTCCTCAATGTCCCGGCTATTCACGGAACGTGAGAAGCAGATGATTAATCATCTG
CTTCCGGAAGAAATCGAAGAATTTCTTGGGAATCCTACAAGATCCGTTCGTTCTTTTTTC
TCTGACAGATGGTCAGAACTTCATCTGGGTTCGAATCCTACTGAGAGGTCCACTAGAGAT
CATAAATTGTTGAAGAAACAACAAGATCTTTCTTTTGTCCCTTCCAGGCGATCGGAAAAT
CAAGAAATGGTTAATATATTCAAGATAATTACATATTTACAAAATACCGTCTCAATTCAT
CCTATTTCATCAGATCCGGGATGTGATATGGTTCCGAAGGATGAACCGGATATGGACAGT
TTCAATAAGATTTCATTCTTGAACAAAAATCCATTTTTGGATTTCTTTCATCTATTCCAT
GACCGGAACAGGGGAGGATACACGTTACACCACGATTTTGAATCAGAAGAGAGATTTACA
GAAATGGCAGATTTATTTACTCTATCAATAACCGAGCCGGATCTGGTGTATCATAGGGGA
TTTGCCTTTTCTATTGATTCCTACGGATTGGATCAAAAACAATTCTTGAATGGGGTATTC
AACTCCAGGGATGAATCGAAAAAGAAATCTTTATTGGTTCTACCTCCTATTTTTTATGAA
GAGAATGAATCTTTTTATCAAAAGATCAGAAAAAAATGGGTCAGGATCTCCTGCGGGAAT
GATTTGGAAGATCCAAAACCAAAAAGAGTGGTATTTGCTAGCAACAACATAATGGAGGCA
GTCACTCAATATAGATTGATCCGAAATCTGATTCAAATCCAATATAGCACCTATGGGTAC
ATAAGAAATGTATTGAATCGATTCTTTTTAATGAATAGATCCGATCGCAACTTCGAATAT
GGAATTCAAGGGGATCAAATAGGAAAGGATACTCTGAATCATAGAACTATAATGAAATAT
ACGATCAACCAACATTTATCGAATTTGAAAAAGAGTCAGAAGAGATGGTCCGATCCTCTT
ATTTTGATTTCTCGAACCGAGAGATCCATGAATCGGGATCCTGATGCATATAGATACAAA
TGGTCCAATGGGAGCAAGAATTTCCAGGAACATTTCGTTTCTGAGCAGAAGA--------
------------------------------------------------------------
-------------------------------------GCCGTTTTCAAGTAGTGTTCGAT
CGATTACGTATTAATTTTAATCAATATCCGATTGATTGGTCTGAAGTTATCGACAAAAAA
GATTTGTCTAAGTCACTTCGTTTCTTTTTGTCCAAGTCACTTCTTTTTTTGTCCAAGTTG
CTTTTCTTTTTGTCCAAGTCACTTCTTTTTTTGTCCAAGTTGCTTTTCTTTTTGTCTAAC
TTACCTCCTTTTTTCTTTGTGAGTTTCAGGAATATCCCCATTCATAGGTCCGAGATCTAC
ATCTATGAATTGAAAGATCAACTCTGCAATCAGTTGTTAGAATCAATAGGTCTTCAAATC
GTTTTGTTATTGGATTTATTGGACGATCATGATACTTCCCAAAAATCGAAATTATTGATC
AATGGAGGAACAACCTCGCCATTTTTGTTCAATAAGATACCAAAGCGGATGATTGACTCA
TTCCATACTAGAAAGAATCGCAGGAAATCCTTTGATAACACGGATTCCTATTCCTCAATG
ATATTCCACGATCAAGACAATTGGCTAAATCCCGTGAAACCATTTCATAGAAGTTCATTG
ATATCTTCTTTTTATAAAGCAAATCGACTTCGATTCTTGAATAATCCACATCACTTCTGC
TTCTATTGTAACAAAAGATTCCCTTTTTATGTGGAAAAGGCCCGTCTCAATAATTCTGAT
TTTACGTATGGACAATTCCTCAATACCTTGTTCATTCGCAACAAAATATTTTCTTTGTGC
GTCGGTAAAAAAAAACATGCTTTTTGGGGGAGAGGTACTATTTCACCAATCGAGTCACAG
GTATCTAAGATATTCATACCTAATGATTTTCCACAAAGTGGTGACGAGACATATAACTTA
TACAAATCTTTCCATTTTCCAAGTCGACCCGATCGATTCGTTCGTAGAGCTATTTACTCG
ATCGCAGACATTTCTGGAACACCTCTAACAGAGGGACAAATGGTCAATTTTGAAAGAACT
TATTGTCAACCTCTTTCAGATATGAATCTATCTGATTCAGAAGGGAAGAACTTGCATCAG
TATCTCAATTTCAATTCAAACATGGGTTTGATTCACACTGAGAAATATTTACCATCCGAA
AAGAGGAAAAAACGGAGTCTTTGGCTAAAGAAATGCGTTGGGAAAGGGCGGATGTATAGA
ACCTTTCAACGAGATAGTGCTTTTTCAACTCTCTCCAAATGGAATCTATTCCAAACATAT
ATGCCATGGTTCCTTACTTCGACAGGGTACAAATATCTAAATTTGATATTGTTAGATATT
CGTTCAGACCTATTGCCGATACTAAGTAGCAGTCAAAAATTTGTATCCATTTTTCGTAAT
ATTATGCATGGATTAGGTGAATCATGGCCAATTCTTCGGAGAAACTGTGGTTTTCGTCTT
CAACAGAAGCTGATAAGTGAGATTTCGAGTAAGTGTTTACATAAGCTTCTTCTGTCCCAA
GAAATGATTCATCGAAATAATGAGTCACCATTGATATCGACACATCTGAGATCGCCAAAT
GTTCGGGAGTTCCTCTATTCAATCCTTTTCCTTCTTCTTGTTGCTGGATATCTCGTTCCT
ACACATCTTCTCTTTGCTTCCCGGGCCTCTAGTGGGTTACAGACAGAGTTCGAAAAGGTC
AAATCTTTGATGATTCCATCATCTATGATTGAGTTGCAAAAACTTCTGAAGAGGGATCCT
CCATCTGAACCAGATGATGATGATCTTACATCTGAACCAAATGATGATGATCTTGATTTT
ACACCTGAACCAAATAATCTTATGCTTAGAGACGAATTTATAGATGAACAATTGAGAAAG
ATTCGCATTTTTTTAAAGAATCCCCTTCTTGACGTTCCTGTGGAACAATTCGAAGCTTTT
CCAGACACAATACTGTATTTTATGCTATCTATACCTAATTTGTATATCGATCTCGTCGAT
AGCGATATCATCGATCTCATAAGTAAGATACCAAATCCCATCGATCGAATCGCTTTTTCG
AGAAATACGAGCCATCTAAGTCATACAAGTAAAGAGATCTATTCATTGATAAGAAAAGTG
AAGATAAGAAAAGTGAAAGAGGATGGGGTTGTGGACGGGGATGGGGTTGTGGACGGGGAT
GGGGTTGTGGACAGGGATGGGGTTGTGGACGGGGATGGGGTTGT---GGACAGGGATGGG
GTTGTGAACAAGGCTGGGGGTGTGGACAGGGATG------GGGTTATGAACGGGGGTTGG
GCTGATGATCAAG---TAGAATCCTGGGTCGCAAGAAGTGAGTGGATTGATGATGAA---
------------------------------------------------------------
---------GAAAGAGAATTCTTGGTTCAGTTCTGCACCTTAACGACAGACAAAAGGATT
GAGATTGATCAAATTCTATGGAGTCTGACTCATAGTGATCATTTCTCAAAGAATGACTCT
GGTTATCAAACGATTGAACAACCGGGAGCAAATTACTTACGGGACTTAGTTGACATTCAT
AAAAAGTCTCTAATGAATTATGAGTGCAATACATCCTGTTTAGCGGAAAGACGGATATTC
CTTGCTCATTATCAGACAATCACTTATTCACAAACCCCGTGTGGGGCTAATAGTTTTGAT
TTCCCATCTCCTGGAAAATCCTTTTCGCTCCGCTTAGCCTTACCCCCCGCTAGGGGTATT
TTAGTGATAGGTTCTAGAGGAACTGGACGATCCTATTTGGTCAAATACCTAGCGACAAAC
TCTTATGTTCCTTTCATTACGGTATCTACGGACAGGTTCCGCAAGCCTGTAGATGATTTT
TATGATGTTAACGATGAAGAGTACGAGGTTCATTTTAAGACTTATATTAATACGGATGCT
AATAGTTCTTTTGAGTATGGTCCTCCTCCTTCTCGGCCTCTTGGTTTTGGTGAGGAGGCG
GAGATTGAGCTTGTGCCTATTGTTAAGGGCCTTGTGGCTAGCATTCTTAACATTCTTCGT
AGTCTTGGTCATGTGGGAAATGGTATTGGTGATAGTTTTATTGAGGATTTTGATCTTGGG
GCTCGTTGGTTTGATCTTGGGGCTCGTTATGATCTGAATCGTGATGAGGGTGAGATTGAT
GAGAGTCAGATTGATGATAGGGAGATTGATGATAGGGAGATTGATAGGCATATGACTAAT
AGGCTGGAAGGGTTAACTGGGTGGGATTTGATAGCTACGAAGCTGTTGCAGGGACTAGAC
CACCAATCTTATATCAACCTTCAATTCGAATTAGCAAAAGCAATGTCTCCTTGCATAATA
TGGATGCCAAACATTCATAATCTGCGTTGGTGGGAGTCGGATTGCTTATCCCTCGGTCTA
TTAGTGAACCATCTCTCCGGGGGTTGTGAAAGATGTTCCACTAAAAATCTTCTTGTTATT
GCTTCGACTCATATTCCCCAAAAGGTGGATCCCACTCTAATAGGTCTGAATAAATTAAAT
ACGTGCATTAAGATACGAAGGCTTCCTATTCCACACCAACGAAAGCACTTTCTCACTCTT
TCATATACTAGGGGATTTCGCTTGGAAAAGAAAATGTTTCATACTAATAGATTGGGGTAC
ATAACCATGGGTTCCAGTGCACGAGATCTTGCAGCACTTACCAACGAGGCCCTATCGATT
AGTATTACACAGAAGAAATCAATTATAGACACTAATACAATTCTATCTGCTGTTCATAGA
CAAACTTGGGATTTTCAATCCCAGGTAAGGTGGTCTCAGGATCGGAGGATCTTTTTGTAT
CAGATAGGAAGGGCTGTAGCACAAAATGTACTTCTAAGTAATTGCCTCATAGATCCTATA
TTTCTCTATATCACGCAGAACTTACGGAAGGAAGGGCATTCTTATTTGTACAAATGGTAC
TTCGAACTTGGAACGAGCATGAAGAAATTAACGATACTTCTTTATCTTTTGAGTTGTTCT
GCCGGATCGGTCGCTCAAACTCTTTGGTCTCTACCCGGACCCGACACTGGGATCACTTCT
TATAGACCCGCTGAGGATGATTCTGAGCTAGTTCATGGCCTATTAGAAGTAGAAGGCGCT
CTGGTGGGAGACTCACGGACAGAAAAGGATTGCAGTCAGTTTGATAATGATCGAGTGACT
TTGCTTCTTCGGCCCGAACCAAGGAATCCCTTAGATATGATGCAAAATGGATATTTTTCT
ATCCTTGATGCGGGATTTCTCTATCAAGGATCCGAAGTGGGGTTGGAAGACTGGGAAGGA
GTCCTCGACCCGGAACAGGAGTTCGTCACTAACATAGTTTGGGCTCCTACAATATGGAGC
CCTTTGGACTTTCTATTGGATTGTATCGACATTCCCAATGAATTGGGATTTCCCTTCTAT
TCGGAGTTCTTGCAGACACGAGATATATCTTACAAAGAACAAAGCCTTTTTCGACTAAGC
CGATTCATTTGGAACCCTGGAGATCCACTCTTTGGGCTATTCAGAGATGAGTC-------
-----------------------------------------------------CCCTGTC
TCTGTGTTTTTCCATCGAGAATTATTTGCAGATGAGGCAGAGAGCCTTTTGCCTTCCGAA
AAAA-------------------------------------------------------A
--TCCTTCTAGAGCTGGGAGGAAAGGCTGGTTTATCGACAATAAGGCGCAAGAAAAGCAC
TTCGAATTCTTGCTGAATTGGCATAGATATTTTAGAACCCATAGTTCATTATCTAATGGA
TCTTTCCGTTCTAATACTCTATTTGAGAGTTATCAGTATTTATCAAATCTGTTCCTATCT
AACGAAACGCTATTGGATCAAATGAGCAATACATTGCTGAGAAAAAGATGGCTTTTCCAG
GATGAAATTTGGATTCATGGAACAGGAGAAAGATTTCCCATTCCTTAG
>DY_YNDL
TTGAGAGAGATCAAGAATTCTCACTATTTATTAGATTCATGGACCCAATTCAATTCAGTA
GGATCTTTCATTCACATTTTTTTCCACCAAGAACGTTTTATAAAACTTTTTGACCCCCGA
ATTTGGAGTATTCTACTTTCACGCAATTCACAGGGTTCAACAAGCAATCGATATTTCCGG
ATCAGGGGTGTAATACTCTTTGTAGTAGTGGTCCTTATCTATCGTATTAACAATCGAAAT
ATGGTCGAAAGCAAAAATATCTATTTGATAGGGCTTTTTCCTATACCTATGAATTCCATT
GGGCCCAGAAACGATACATTGGAAGAATCCGTTGGGTCTTCCAATATCAATAGGTTGATT
GTTTCGCTCCTCTCTCTTCCAAAAGGAAAAAAGATCTCTGAGAATTGTTTCCTGAATCCG
AAAGAGAGTACTCGGGTTCTCCCAATAACTAAAAAGTGTAGCATGCCTGAATCTAACTGG
GGTTCGCGGTGGTGGAGGAACTGGATCGGAACAAAGAGGGATTCTAGCCAATTGAAAGGA
TCTTCTGATCAATCCAGAGATCCTTTGGATTCCATTAGTAATGAGGATTCGGAATATCAC
CCATTGATCAATCAAAGAGAGATTCAACAACTAAAAGAAAGATCGATTCTTTGGGATCCT
TCCTTTCTTCAAACGGAACGAACAGAGATAGAATCAGACCGATTCCCGAAATGCCTTTCT
GGATATTCCTCAATGTCCCGGCTATTCACGGAACGTGAGAAGCAGATGATTAATCATCTG
CTTCCGGAAGAAATCGAAGAATTTCTTGGGAATCCTACAAGATCCGTTCGTTCTTTTTTC
TCTGACAGATGGTCAGAACTTCATCTGGGTTCGAATCCTACTGAGAGGTCCACTAGAGAT
CATAAATTGTTGAAGAAACAACAAGATCTTTCTTTTGTCCCTTCCAGGCGATCGGAAAAT
CAAGAAATGGTTAATATATTCAAGATAATTACATATTTACAAAATACCGTCTCAATTCAT
CCTATTTCATCAGATCCGGGATGTGATATGGTTCCGAAGGATGAACCGGATATGGACAGT
TTCAATAAGATTTCATTCTTGAACAAAAATCCATTTTTGGATTTCTTTCATCTATTCCAT
GACCGGAACAGGGGAGGATACACGTTACACCACGATTTTGAATCAGAAGAGAGATTTACA
GAAATGGCAGATTTATTTACTCTATCAATAACCGAGCCGGATCTGGTGTATCATAGGGGA
TTTGCCTTTTCTATTGATTCCTACGGATTGGATCAAAAACAATTCTTGAATGGGGTATTC
AACTCCAGGGATGAATCGAAAAAGAAATCTTTATTGGTTCTACCTCCTATTTTTTATGAA
GAGAATGAATCTTTTTATCAAAAGATCAGAAAAAAATGGGTCAGGATCTCCTGCGGGAAT
GATTTGGAAGATCCAAAACCAAAAAGAGTGGTATTTGCTAGCAACAACATAATGGAGGCA
GTCACTCAATATAGATTGATCCGAAATCTGATTCAAATCCAATATAGCACCTATGGGTAC
ATAAGAAATGTATTGAATCGATTCTTTTTAATGAATAGATCCGATCGCAACTTCGAATAT
GGAATTCAAGGGGATCAAATAGGAAAGGATACTCTGAATCATAGAACTATAATGAAATAT
ACGATCAACCAACATTTATCGAATTTGAAAAAGAGTCAGAAGAGATGGTCCGATCCTCTT
ATTTTGATTTCTCGAACCGAGAGATCCATGAATCGGGATCCTGATGCATATAGATACAAA
TGGTCCAATGGGAGCAAGAATTTCCAGGAACATTTCGTTTCTGAGCAGAAGAGCCGTTTT
CAAGTAGTGTTCGATCGATTTCAAGTAGTGTTCGATCGATTTCAAGTAGTGTTCA-----
-------------------------------------ATCGATTTCAAGTAGTGTTCGAT
CGATTACGTATTAATTTTAATCAATATCCGATTGATTGGTCTGAAGTTATCGACAAAAAA
GATTTGTCTAAGTCACTTCGTTTCTTTTTGTCC---------------------------
---------------AAGTCACTTCTTTTTTTGTCCAAGTTGCTTTTCTTTTTGTCTAAC
TTACCTCCTTTTTTCTTTGTGAGTTTCAGGAATATCCCCATTCATAGGTCCGAGATCTAC
ATCTATGAATTGAAAGATCAACTCTGCAATCAGTTGTTAGAATCAATAGGTCTTCAAATC
GTTTTGTTATTGGATTTATTGGACGATCATGATACTTCCCAAAAATCGAAATTATTGATC
AATGGAGGAACAACCTCGCCATTTTTGTTCAATAAGATACCAAAGCGGATGATTGACTCA
TTCCATACTAGAAAGAATCGCAGGAAATCCTTTGATAACACGGATTCCTATTCCTCAATG
ATATTCCACGATCAAGACAATTGGCTAAATCCCGTGAAACCATTTCATAGAAGTTCATTG
ATATCTTCTTTTTATAAAGCAAATCGACTTCGATTCTTGAATAATCCACATCACTTCTGC
TTCTATTGTAACAAAAGATTCCCTTTTTATGTGGAAAAGGCCCGTCTCAATAATTCTGAT
TTTACGTATGGACAATTCCTCAATACCTTGTTCATTCGCAACAAAATATTTTCTTTGTGC
GTCGGTAAAAAAAAACATGCTTTTTGGGGGAGAGGTACTATTTCACCAATCGAGTCACAG
GTATCTAAGATATTCATACCTAATGATTTTCCACAAAGTGGTGACGAGACATATAACTTA
TACAAATCTTTCCATTTTCCAAGTCGACCCGATCAATTCGTTCGTAGAGCTATTTACTCG
ATCGCAGACATTTCTGGAACACCTCTAACAGAGGGACAAATGGTCAATTTTGAAAGAACT
TATTGTCAACCTCTTTCAGATATGAATCTATCTGATTCAGAAGGGAAGAACTTGCATCAG
TATCTCAATTTCAATTCAAACATGGGTTTGATTCACACTGAGAAATATTTACCATCCGAA
AAGAGGAAAAAACGGAGTCTTTGGCTAAAGAAATGCGTTGGGAAAGGGCGGATGTATAGA
ACCTTTCAACGAGATAGTGCTTTTTCAACTCTCTCCAAATGGAATCTATTCCAAACATAT
ATGCCATGGTTCCTTACTTCGACAGGGTACAAATATCTAAATTTGATATTGTTAGATATT
CGTTCAGACCTATTGCCGATACTAAGTAGCAGTCAAAAATTTGTATCCATTTTTCGTAAT
ATTATGCATGGATTAGGTGAATCATGGCCAATTCTTCGGAGAAACTGTGGTTTTCGTCTT
CAACAGAAGCTGATAAGTGAGATTTCGAGTAAGTGTTTACATAAGCTTCTTCTGTCCCAA
GAAATGATTCATCGAAATAATGAGTCACCATTGATATCGACACATCTGAGATCGCCAAAT
GTTCGGGAGTTCCTCTATTCAATCCTTTTCCTTCTTCTTGTTGCTGGATATCTCGTTCCT
ACACATCTTCTCTTTGCTTCCCGGGCCTCTAGTGGGTTACAGACAGAGTTCGAAAAGGTC
AAATCTTTGATGATTCCATCATCTATGATTGAGTTGCAAAAACTTCTGAAGAGGGATCCT
CCATCTGAACCAGATGATGATGATCTTACATCTGAACCAAATGATGATGATCTTGATTTT
ACACCTGAACCAAATAATCTTATGCTTAGAGACGAATTTATAGATGAACAATTGAGAAAG
ATTCGCATTTTTTTAAAGAATCCCCTTCTTGACGTTCCTGTGGAACAATTCGAAGCTTTT
CCAGACACAATACTGTATTTTATGCTATCTATACCTAATTTGTATATCGATCTCGTCGAT
AGCGATATCATCGATCTCATAAGTAAGATACCAAATCCCATCGATCGAATCGCTTTTTCG
AGAAATACGAGCCATCTAAGTCATACAAGTAAAGAGATCTATTCATTGATAAGAAAAGTG
AAGATAAGAAAAGTGAAAGAGGATGGGGTTGTGGACGGGGATGGGGTTGTGGACGGGGAT
GGGGTTGTGGACAGGGATGGGGTTGTGAACAAGGCTGGGGGTGT---GGACAGGGATGGG
GTTGTGAACAGGGCGGGGGGTGTGGACAGGGATG------GGGTTATGAACGGGGGTTGG
GCTGATGATCAAG---TAGAATCCTGGGTCGCAAGAAGTGAGTGGATTGATGATGAA---
------------------------------------------------------------
---------GAAAGAGAATTCTTGGTTCAGTTCTGCACCTTAACGACAGACAAAAGGATT
GAGATTGATCAAATTCTATGGAGTCTGACTCATAGTGATCATTTCTCAAAGAATGACTCT
GGTTATCAAACGATTGAACAACCGGGAGCAAATTACTTACGGGACTTAGTTGACATTCAT
AAAAAGTCTCTAATGAATTATGAGTGCAATACATCCTGTTTAGCGGAAAGACGGATATTC
CTTGCTCATTATCAGACAATCACTTATTCACAAACCCCGTGTGGGGCTAATAGTTTTGAT
TTCCCATCTCCTGGAAAATCCTTTTCGCTCCGCTTAGCCTTACCCCCCGCTAGGGGTATT
TTAGTGATAGGTTCTAGAGGAACTGGACGATCCTATTTGGTCAAATACCTAGCGACAAAC
TCTTATGTTCCTTTCATTACGGTATCTACGGACAGGTTCCGCAAGCCTGTAGATGATTTT
TATGATGTTAACGATGAAGAGTACGAGGTTCATTTTAAGACTTATATTAATACGGATGCT
AATAGTTCTTTTGAGTATGGTCCTCCTCCTTCTCGGCCTCTTGGTTTTGGTGAGGAGGCG
GAGATTGAGCTTGTGCCTATTGTTAAGGGCCTTGTGGCTAGCATTCTTAACATTCTTCGT
AGTCTTGGTCATGTGGGAAATGGTATTGGTGATAGTTTTATTGAGGATTTTGATCTTGGG
GCTCGTTGGTTTGATCTTGGGGCTCGTTATGATCTGAATCGTGATGAGGGTGAGATTGAT
GAGAGTCAGATTGATGATAGGGAGATTGATGATAGGGAGATTGATAGGCATATGACTAAT
AGGCTGGAAGGGTTAACTGGGTGGGATTTGATAGCTACGAAGCTGTTGCAGGGACTAGAC
CACCAATCTTATATCAACCTTCAATTCGAATTAGCAAAAGCAATGTCTCCTTGCATAATA
TGGATGCCAAACATTCATAATCTGCGTTGGTGGGAGTCGGATTGCTTATCCCTCGGTCTA
TTAGTGAACCATCTCTCCGGGGGTTGTGAAAGATGTTCCACTAAAAATCTTCTTGTTATT
GCTTCGACTCATATTCCCCAAAAGGTGGATCCCACTCTAATAGGTCTGAATAAATTAAAT
ACGTGCATTAAGATACGAAGGCTTCCTATTCCACACCAACGAAAGCACTTTCTCACTCTT
TCATATACTAGGGGATTTCGCTTGGAAAAGAAAATGTTTCATACTAATAGATTGGGGTAC
ATAACCATGGGTTCCAGTGCACGAGATCTTGCAGCACTTACCAACGAGGCCCTATCGATT
AGTATTACACAGAAGAAATCAATTATAGACACTAATACAATTCTATCTGCTGTTCATAGA
CAAACTTGGGATTTTCAATCCCAGGTAAGGTGGTCTCAGGATCGGAGGATCTTTTTGTAT
CAGATAGGAAGGGCTGTAGCACAAAATGTACTTCTAAGTAATTGCCTCATAGATCCTATA
TTTCTCTATATCACGCAGAACTTACGGAAGGAAGGGCATTCTTATTTGTACAAATGGTAC
TTCGAACTTGGAACGAGCATGAAGAAATTAACGATACTTCTTTATCTTTTGAGTTGTTCT
GCCGGATCGGTCGCTCAAACTCTTTGGTCTCTACCCGGACCCGACACTGGGATCACTTCT
TATAGACCCGCTGAGGATGATTCTGAGCTAGTTCATGGCCTATTAGAAGTAGAAGGCGCT
CTGGTGGGAGACTCACGGACAGAAAAGGATTGCAGTCAGTTTGATAATGATCGAGTGACT
TTGCTTCTTCGGCCCGAACCAAGGAATCCCTTAGATATGATGCAAAATGGATATTTTTCT
ATCCTTGATGCGGGATTTCTCTATCAAGGATCCGAAGTGGGGTTGGAAGACTGGGAAGGA
GTCCTCGACCCGGAACAGGAGTTCGTCACTAACATAGTTTGGGCTCCTACAATATGGAGC
CCTTTGGACTTTCTATTGGATTGTATCGACATTCCCAATGAATTGGGATTTCCCTTCTAT
TCGGAGTTCTTGCAGACACGAGATATATCTTACAAAGAACAAAGCCTTTTTCGACTAAGC
CGATTCATTTGGAACCCTGGAGATCCACTCTTTGGGCTATTCAGAGATGAGTCCCCTGTC
TCTGTGTTTTTCCATCGAGAAT---------TATTCAGAGATGAGTC------CCCTGTC
TCTGTGTTTTTCCATCGAGAATTATTTGCAGATGAGGCAGAGAGCCTTTTGCCTTCCGAA
AAAA-------------------------------------------------------A
--TCCTTCTAGAGCTGGGAGGAAAGGCTGGTTTATCGACAATAAGGCGCAAGAAAAGCAC
TTCGAATTCTTGCTGAATTGGCATAGATATTTTAGAACCCATAGTTCATTATCTAATGGA
TCTTTCCGTTCTAATACTCTATTTGAGAGTTATCAGTATTTATCAAATCTGTTCCTATCT
AACGAAACGCTATTGGATCAAATGAGCAATACATTGCTGAGAAAAAGATGGCTTTTCCAG
GATGAAATTTGGATTCATGGAACAGGAGAAAGATTTCCCATTCCTTAG
>DY_YNLJ
TTGAGAGAGATCAAGAATTCTCACTATTTATTAGATTCATGGACCCAATTCAATTCAGTA
GGATCTTTCATTCACATTTTTTTCCACCAAGAACGTTTTATAAAACTTTTTGACCCCCGA
ATTTGGAGTATTCTACTTTCACGCAATTCACAGGGTTCAACAAGCAATCGATATTTCCGG
ATCAGGGGTGTAATACTCTTTGTAGTAGTGGTCCTTATCTATCGTATTAACAATCGAAAT
ATGGTCGAAAGCAAAAATCTCTATTTGATAGGGCTTTTTCCTATACCTATGAATTCCATT
GGGCCCAGAAACGATACATTGGAAGAATCCGTTGGGTCTTCCAATATCAATAGGTTGATT
GTTTCGCTCCTCTCTCTTCCAAAAGGAAAAAAGATCTCTGAGAATTGTTTCCTGAATCCG
AAAGAGAGTACTCGGGTTCTCCCAATAACTAAAAAGTGTAGCATGCCTGAATCTAACTGG
GGTTCGCGGTGGTGGAGGAACTGGATCGGAACAAAGAGGGATTCTAGCCAATTGAAAGGA
TCTTCTGATCAATCCAGAGATCCTTTGGATTCCATTAGTAATGAGGATTCGGAATATCAC
CCATTGATCAATCAAAGAGAGATTCAACAACTAAAAGAAAGATCGATTCTTTGGGATCCT
TCCTTTCTTCAAACGGAACGAACAGAGATAGAATCAGACCGATTCCCGAAATGCCTTTCT
GGATATTCCTCAATGTCCCGGCTATTCACGGAACGTGAGAAGCAGATGATTAATCATCTG
CTTCCGGAAGAAATCGAAGAATTTCTTGGGAATCCTACAAGATCCGTTCGTTCTTTTTTC
TCTGACAGATGGTCAGAACTTCATCTGGGTTCGAATCCTACTGAGAGGTCCACTAGAGAT
CATAAATTGTTGAAGAAACAACAAGATCTTTCTTTTGTCCCTTCCAGGCGATCGGAAAAT
CAAGAAATGGTTAATATATTCAAGATAATTACATATTTACAAAATACCGTCTCAATTCAT
CCTATTTCATCAGATCCGGGATGTGATATGGTTCCGAAGGATGAACCGGATATGGACAGT
TTCAATAAGATTTCATTCTTGAACAAAAATCCATTTTTGGATTTCTTTCATCTATTCCAT
GACCGGAACAGGGGAGGATACACGTTACACCACGATTTTGAATCAGAAGAGAGATTTACA
GAAATGGCAGATTTATTTACTCTATCAATAACCGAGCCGGATCTGGTGTATCATAGGGGA
TTTGCCTTTTCTATTGATTCCTACGGATTGGATCAAAAACAATTCTTGAATGGGGTATTC
AACTCCAGGGATGAATCGAAAAAGAAATCTTTATTGGTTCTACCTCCTATTTTTTATGAA
GAGAATGAATCTTTTTATCAAAAGATCAGAAAAAAATGGGTCAGGATCTCCTGCGGGAAT
GATTTGGAAGATCCAAAACCAAAAAGAGTGGTATTTGCTAGCAACAACATAATGGAGGCA
GTCACTCAATATAGATTGATCCGAAATCTGATTCAAATCCAATATAGCACCTATGGGTAC
ATAAGAAATGTATTGAATCGATTCTTTTTAATGAATAGATCCGATCGCAACTTCGAATAT
GGAATTCAAGGGGATCAAATAGGAAAGGATACTCTGAATCATAGAACTATAATGAAATAT
ACGATCAACCAACATTTATCGAATTTGAAAAAGAGTCAGAAGAGATGGTCCGATCCTCTT
ATTTTGATTTCTCGAACCGAGAGATCCATGAATCGGGATCCTGATGCATATAGATACAAA
TGGTCCAATGGGAGCAAGAATTTCCAGGAACATTTCGTTTCTGAGCAGAAGA--------
------------------------------------------------------------
-------------------------------------GCCGTTTTCAAGTAGTGTTCGAT
CGATTACGTATTAATTTTAATCAATATCCGATTGATTGGTCTGAAGTTATCGACAAAAAA
GATTTGTCTAAGTCACTTCGTTTCTTTTTGTCCAAGTCACTTCTTTTTTTGTCCAAGTTG
CTTTTCTTTTTGTCCAAGTCACTTCTTTTTTTGTCCAAGTTGCTTTTCTTTTTGTCTAAC
TTACCTCCTTTTTTCTTTGTGAGTTTCAGGAATATCCCCATTCATAGGTCCGAGATCTAC
ATCTATGAATTGAAAGATCAACTCTGCAATCAGTTGTTAGAATCAATAGGTCTTCAAATC
GTTTTGTTATTGGATTTATTGGACGATCATGATACTTCCCAAAAATCGAAATTATTGATC
AATGGAGGAACAACCTCGCCATTTTTGTTCAATAAGATACCAAAGCGGATGATTGACTCA
TTCCATACTAGAAAGAATCGCAGGAAATCCTTTGATAACACGGATTCCTATTCCTCAATG
ATATTCCACGATCAAGACAATTGGCTAAATCCCGTGAAACCATTTCATAGAAGTTCATTG
ATATCTTCTTTTTATAAAGCAAATCGACTTCGATTCTTGAATAATCCACATCACTTCTGC
TTCTATTGTAACAAAAGATTCCCTTTTTATGTGGAAAAGGCCCGTCTCAATAATTCTGAT
TTTACGTATGGACAATTCCTCAATACCTTGTTCATTCGCAACAAAATATTTTCTTTGTGC
GTCGGTAAAAAAAAACATGCTTTTTGGGGGAGAGGTACTATTTCACCAATCGAGTCACAG
GTATCTAAGATATTCATACCTAATGATTTTCCACAAAGTGGTGACGAGACATATAACTTA
TACAAATCTTTCCATTTTCCAAGTCGACCCGATCGATTCGTTCGTAGAGCTATTTACTCG
ATCGCAGACATTTCTGGAACACCTCTAACAGAGGGACAAATGGTCAATTTTGAAAGAACT
TATTGTCAACCTCTTTCAGATATGAATCTATCTGATTCAGAAGGGAAGAACTTGCATCAG
TATCTCAATTTCAATTCAAACATGGGTTTGATTCACACTGAGAAATATTTACCATCCGAA
AAGAGGAAAAAACGGAGTCTTTGGCTAAAGAAATGCGTTGGGAAAGGGCGGATGTATAGA
ACCTTTCAACGAGATAGTGCTTTTTCAACTCTCTCCAAATGGAATCTATTCCAAACATAT
ATGCCATGGTTCCTTACTTCGACAGGGTACAAATATCTAAATTTGATATTGTTAGATATT
CGTTCAGACCTATTGCCGATACTAAGTAGCAGTCAAAAATTTGTATCCATTTTTCGTAAT
ATTATGCATGGATTAGGTGAATCATGGCCAATTCTTCGGAGAAACTGTGGTTTTCGTCTT
CAACAGAAGCTGATAAGTGAGATTTCGAGTAAGTGTTTACATAAGCTTCTTCTGTCCCAA
GAAATGATTCATCGAAATAATGAGTCACCATTGATATCGACACATCTGAGATCGCCAAAT
GTTCGGGAGTTCCTCTATTCAATCCTTTTCCTTCTTCTTGTTGCTGGATATCTCGTTCCT
ACACATCTTCTCTTTGCTTCCCGGGCCTCTAGTGGGTTACAGACAGAGTTCGAAAAGGTC
AAATCTTTGATGATTCCATCATCTATGATTGAGTTGCAAAAACTTCTGAAGAGGGATCCT
CCATCTGAACCAGATGATGATGATCTTACATCTGAACCAAATGATGATGATCTTGATTTT
ACACCTGAACCAAATAATCTTATGCTTAGAGACGAATTTATAGATGAACAATTGAGAAAG
ATTCGCATTTTTTTAAAGAATCCCCTTCTTGACGTTCCTGTGGAACAATTCGAAGCTTTT
CCAGACACAATACTGTATTTTATGCTATCTATACCTAATTTGTATATCGATCTCGTCGAT
AGCGATATCATCGATCTCATAAGTAAGATACCAAATCCCATCGATCGAATCGCTTTTTCG
AGAAATACGAGCCATCTAAGTCATACAAGTAAAGAGATCTATTCATTGATAAGAAAAGTG
AAGATAAGAAAAGTGAAAGAGGATGGGGTTGTGGACGGGGATGGGGTTGTGGACGGGGAT
GGGGTTGTGGACAGGGATGGGGTTGTGAACAAGGCTGGGGGTGT---GGACAGGGATGGG
GTTGTGAACAAGGCTGGGGGTGTGGACAGGGATG------GGGTTATGAACGGGGGTTGG
GCTGATGATCAAG---TAGAATCCTGGGTCGCAAGAAGTGAGTGGATTGATGATGAA---
------------------------------------------------------------
---------GAAAGAGAATTCTTGGTTCAGTTCTGCACCTTAACGACAGACAAAAGGATT
GAGATTGATCAAATTCTATGGAGTCTGACTCATAGTGATCATTTCTCAAAGAATGACTCT
GGTTATCAAACGATTGAACAACCGGGAGCAAATTACTTACGGGACTTAGTTGACATTCAT
AAAAAGTCTCTAATGAATTATGAGTGCAATACATCCTGTTTAGCGGAAAGACGGATATTC
CTTGCTCATTATCAGACAATCACTTATTCACAAACCCCGTGTGGGGCTAATAGTTTTGAT
TTCCCATCTCCTGGAAAATCCTTTTCGCTCCGCTTAGCCTTACCCCCCGCTAGGGGTATT
TTAGTGATAGGTTCTAGAGGAACTGGACGATCCTATTTGGTCAAATACCTAGCGACAAAC
TCTTATGTTCCTTTCATTACGGTATCTACGGACAGGTTCCGCAAGCCTGTAGATGATTTT
TATGATGTTAACGATGAAGAGTACGAGGTTCATTTTAAGACTTATATTAATACGGATGCT
AATAGTTCTTTTGAGTATGGTCCTCCTCCTTCTCGGCCTCTTGGTTTTGGTGAGGAGGCG
GAGATTGAGCTTGTGCCTATTGTTAAGGGCCTTGTGGCTAGCATTCTTAACATTCTTCGT
AGTCTTGGTCATGTGGGAAATGGTATTGGTGATAGTTTTATTGAGGATTTTGATCTTGGG
GCTCGTTGGTTTGATCTTGGGGCTCGTTATGATCTGAATCGTGATGAGGGTGAGATTGAT
GAGAGTCAGATTGATGATAGGGAGATTGATGATAGGGAGATTGATAGGCATATGACTAAT
AGGCTGGAAGGGTTAACTGGGTGGGATTTGATAGCTACGAAGCTGTTGCAGGGACTAGAC
CACCAATCTTATATCAACCTTCAATTCGAATTAGCAAAAGCAATGTCTCCTTGCATAATA
TGGATGCCAAACATTCATAATCTGCGTTGGTGGGAGTCGGATTGCTTATCCCTCGGTCTA
TTAGTGAACCATCTCTCCGGGGGTTGTGAAAGATGTTCCACTAAAAATCTTCTTGTTATT
GCTTCGACTCATATTCCCCAAAAGGTGGATCCCACTCTAATAGGTCTGAATAAATTAAAT
ACGTGCATTAAGATACGAAGGCTTCCTATTCCACACCAACGAAAGCACTTTCTCACTCTT
TCATATACTAGGGGATTTCGCTTGGAAAAGAAAATGTTTCATACTAATAGATTGGGGTAC
ATAACCATGGGTTCCAGTGCACGAGATCTTGCAGCACTTACCAACGAGGCCCTATCGATT
AGTATTACACAGAAGAAATCAATTATAGACACTAATACAATTCTATCTGCTGTTCATAGA
CAAACTTGGGATTTTCAATCCCAGGTAAGGTGGTCTCAGGATCGGAGGATCTTTTTGTAT
CAGATAGGAAGGGCTGTAGCACAAAATGTACTTCTAAGTAATTGCCTCATAGATCCTATA
TTTCTCTATATCACGCAGAACTTACGGAAGGAAGGGCATTCTTATTTGTACAAATGGTAC
TTCGAACTTGGAACGAGCATGAAGAAATTAACGATACTTCTTTATCTTTTGAGTTGTTCT
GCCGGATCGGTCGCTCAAACTCTTTGGTCTCTACCCGGACCCGACACTGGGATCACTTCT
TATAGACCCGCTGAGGATGATTCTGAGCTAGTTCATGGCCTATTAGAAGTAGAAGGCGCT
CTGGTGGGAGACTCACGGACAGAAAAGGATTGCAGTCAGTTTGATAATGATCGAGTGACT
TTGCTTCTTCGGCCCGAACCAAGGAATCCCTTAGATATGATGCAAAATGGATATTTTTCT
ATCCTTGATGCGGGATTTCTCTATCAAGGATCCGAAGTGGGGTTGGAAGACTGGGAAGGA
GTCCTCGACCCGGAACAGGAGTTCGTCACTAACATAGTTTGGGCTCCTACAATATGGAGC
CCTTTGGACTTTCTATTGGATTGTATCGACATTCCCAATGAATTGGGATTTCCCTTCTAT
TCGGAGTTCTTGCAGACACGAGATATATCTTACAAAGAACAAAGCCTTTTTCGACTAAGC
CGATTCATTTGGAACCCTGGAGATCCACTCTTTGGGCTATTCAGAGATGAGTC-------
-----------------------------------------------------CCCTGTC
TCTGTGTTTTTCCATCGAGAATTATTTGCAGATGAGGCAGAGAGCCTTTTGCCTTCCGAA
AAAAATCCTTCTAGAGCTGGGAGGAAAGGCTGGTTTATCGACAATAAGGCGCAAGAAAAG
CATCCTTCTAGAGCTGGGAGGAAAGGCTGGTTTATCGACAATAAGGCGCAAGAAAAGCAC
TTCGAATTCTTGCTGAATTGGCATAGATATTTTAGAACCCATAGTTCATTATCTAATGGA
TCTTTCCGTTCTAATACTCTATTTGAGAGTTATCAGTATTTATCAAATCTGTTCCTATCT
AACGAAACGCTATTGGATCAAATGAGCAATACATTGCTGAGAAAAAGATGGCTTTTCCAG
GATGAAATTTGGATTCATGGAACAGGAGAAAGATTTCCCATTCCTTAG
>DY_YNKM
TTGAGAGAGATCAAGAATTCTCACTATTTATTAGATTCATGGACCCAATTCAATTCAGTA
GGATCTTTCATTCACATTTTTTTCCACCAAGAACGTTTTATAAAACTTTTTGACCCCCGA
ATTTGGAGTATTCTACTTTCACGCAATTCACAGGGTTCAACAAGCAATCGATATTTCCGG
ATCAGGGGTGTAATACTCTTTGTAGTAGTGGTCCTTATCTATCGTATTAACAATCGAAAT
ATGGTCGAAAGCAAAAATCTCTATTTGATAGGGCTTTTTCCTATACCTATGAATTCCATT
GGGCCCAGAAACGATACATTGGAAGAATCCGTTGGGTCTTCCAATATCAATAGGTTGATT
GTTTCGCTCCTCTCTCTTCCAAAAGGAAAAAAGATCTCTGAGAATTGTTTCCTGAATCCG
AAAGAGAGTACTCGGGTTCTCCCAATAACTAAAAAGTGTAGCATGCCTGAATCTAACTGG
GGTTCGCGGTGGTGGAGGAACTGGATCGGAACAAAGAGGGATTCTAGCCAATTGAAAGGA
TCTTCTGATCAATCCAGAGATCCTTTGGATTCCATTAGTAATGAGGATTCGGAATATCAC
CCATTGATCAATCAAAGAGAGATTCAACAACTAAAAGAAAGATCGATTCTTTGGGATCCT
TCCTTTCTTCAAACGGAACGAACAGAGATAGAATCAGACCGATTCCCGAAATGCCTTTCT
GGATATTCCTCAATGTCCCGGCTATTCACGGAACGTGAGAAGCAGATGATTAATCATCTG
CTTCCGGAAGAAATCGAAGAATTTCTTGGGAATCCTACAAGATCCGTTCGTTCTTTTTTC
TCTGACAGATGGTCAGAACTTCATCTGGGTTCGAATCCTACTGAGAGGTCCACTAGAGAT
CATAAATTGTTGAAGAAACAACAAGATCTTTCTTTTGTCCCTTCCAGGCGATCGGAAAAT
CAAGAAATGGTTAATATATTCAAGATAATTACATATTTACAAAATACCGTCTCAATTCAT
CCTATTTCATCAGATCCGGGATGTGATATGGTTCCGAAGGATGAACCGGATATGGACAGT
TTCAATAAGATTTCATTCTTGAACAAAAATCCATTTTTGGATTTCTTTCATCTATTCCAT
GACCGGAACAGGGGAGGATACACGTTACACCACGATTTTGAATCAGAAGAGAGATTTACA
GAAATGGCAGATTTATTTACTCTATCAATAACCGAGCCGGATCTGGTGTATCATAGGGGA
TTTGCCTTTTCTATTGATTCCTACGGATTGGATCAAAAACAATTCTTGAATGGGGTATTC
AACTCCAGGGATGAATCGAAAAAGAAATCTTTATTGGTTCTACCTCCTATTTTTTATGAA
GAGAATGAATCTTTTTATCAAAAGATCAGAAAAAAATGGGTCAGGATCTCCTGCGGGAAT
GATTTGGAAGATCCAAAACCAAAAAGAGTGGTATTTGCTAGCAACAACATAATGGAGGCA
GTCACTCAATATAGATTGATCCGAAATCTGATTCAAATCCAATATAGCACCTATGGGTAC
ATAAGAAATGTATTGAATCGATTCTTTTTAATGAATAGATCCGATCGCAACTTCGAATAT
GGAATTCAAAGGGATCAAATAGGAAAGGATACTCTGAATCATAGAACTATAATGAAATAT
ACGATCAACCAACATTTATCGAATTTGAAAAAGAGTCAGAAGAGATGGTCCGATCCTCTT
ATTTTGATTTCTCGAACCGAGAGATCCATGAATCGGGATCCTGATGCATATAGATACAAA
TGGTCCAATGGGAGCAAGAATTTCCAGGAACATTTCGTTTCTGAGCAGAAGA--------
------------------------------------------------------------
-------------------------------------GCCGATTTCAAGTAGTGTTCGAT
CGATTACGTATTAATTTTAATCAATATCCGATTGATTGGTCTGAAGTTATCGACAAAAAA
GATTTGTCTAAGTCACTTCGTTTCTTTTTGTCCAAGTCACTTCTTTTTTTGTCCAAGTTG
CTTTTCTTTTTGTCTAAGTCACTTCTTTTTTTGTCCAAGTTGCTTTTCTTTTTGTCTAAC
TTACCTCCTTTTTTCTTTGTGAGTTTCAGGAATATCCCCATTCATAGGTCCGAGATCTAC
ATCTATGAATTGAAAGATCAACTCTGCAATCAGTTGTTAGAATCAATAGGTCTTCAAATC
GTTTTGTTATTGGATTTATTGGACGATCATGATACTTCCCAAAAATCGAAATTATTGATC
AATGGAGGAACAACCTCGCCATTTTTGTTCAATAAGATACCAAAGCGGATGATTGACTCA
TTCCATACTAGAAAGAATCGCAGGAAATCCTTTGATAACACGGATTCCTATTCCTCAATG
ATATTCCACGATCAAGACAATTGGCTAAATCCCGTGAAACCATTTCATAGAAGTTCATTG
ATATCTTCTTTTTATAAAGCAAATCGACTTCGATTCTTGAATAATCCACATCACTTCTGC
TTCTATTGTAACAAAAGATTCCCTTTTTATGTGGAAAAGGCCCGTCTCAATAATTCTGAT
TTTACGTATGGACAATTCCTCAATACCTTGTTCATTCGCAACAAAATATTTTCTTTGTGC
GTCGGTAAAAAAAAACATGCTTTTTGGGGGAGAGGTACTATTTCACCAATCGAGTCACAG
GTATCTAAGATATTCATACCTAATGATTTTCCACAAAGTGGTGACGAGACATATAACTTA
TACAAATCTTTCCATTTTCCAAGTCGACCCGATCAATTCGTTCGTAGAGCTATTTACTCG
ATCGCAGACATTTCTGGAACACCTCTAACAGAGGGACAAATGGTCAATTTTGAAAGAACT
TATTGTCAACCTCTTTCAGATATGAATCTATCTGATTCAGAAGGGAAGAACTTGCATCAG
TATCTCAATTTCAATTCAAACATGGGTTTGATTCACACTGAGAAATATTTACCATCCGAA
AAGAGGAAAAAACGGAGTCTTTGGCTAAAGAAATGCGTTGGGAAAGGGCGGATGTATAGA
ACCTTTCAACGAGATAGTGCTTTTTCAACTCTCTCCAAATGGAATCTATTCCAAACATAT
ATGCCATGGTTCCTTACTTCGACAGGGTACAAATATCTAAATTTGATATTGTTAGATATT
CGTTCAGACCTATTGCCGATACTAAGTAGCAGTCAAAAATTTGTATCCATTTTTCGTAAT
ATTATGCATGGATTAGGTGAATCATGGCCAATTCTTCGGAGAAACTGTGGTTTTCGTCTT
CAACAGAAGCTGATAAGTGAGATTTCGAGTAAGTGTTTACATAAGCTTCTTCTGTCCCAA
GAAATGATTCATCGAAATAATGAGTCACCATTGATATCGACACATCTGAGATCGCCAAAT
GTTCGGGAGTTCCTCTATTCAATCCTTTTCCTTCTTCTTGTTGCTGGATATCTCGTTCCT
ACACATCTTCTCTTTGCTTCCCGGGCCTCTAGTGGGTTACAGACAGAGTTCGAAAAGGTC
AAATCTTTGATGATTCCATCATCTATGATTGAGTTGCAAAAACTTCTGAAGAGGGATCCT
CCATCTGAACCAGATGATGATGATCTTACATCTGAACCAAATGATGATGATCTTGATTTT
ACACCTGAACCAAATAATCTTATGCTTAGAGACGAATTTATAGATGAACAATTGAGAAAG
ATTCGCATTTTTTTAAAGAATCCCCTTCTTGACGTTCCTGTGGAACAATTCGAAGCTTTT
CCAGACACAATACTGTATTTTATGCTATCTATACCTAATTTGTATATCGATCTCGTCGAT
AGCGATATCATCGATCTCATAAGTAAGATACCAAATCCCATCGATCGAATCGCTTTTTCG
AGAAATACGAGCCATCTAAGTCATACAAGTAAAGAGATCTATTCATTGATAAGAAAAGTG
AAGATAAGAAAAGTGAAAGAGGATGGGGTTGTGGACGGGGATGGGGTTGTGGACGGGGAT
GGGGTTGTGGACAGGGATGGGGTTGTGAACAAGGCTGGGGTTGT---GGACAGGGATGGG
GTTGTGAACAAGGCTGGGGGTGTGGACAGGGATG------GGGTTATGAACGGGGGTTGG
GCTGATGATCAAG---TAGAATCCTGGGTCGCAAGAAGTGAGTGGATTGATGATGAA---
------------------------------------------------------------
---------GAAAGAGAATTCTTGGTTCAGTTCTGCACCTTAACGACAGACAAAAGGATT
GAGATTGATCAAATTCTATGGAGTCTGACTCATAGTGATCATTTCTCAAAGAATGACTCT
GGTTATCAAACGATTGAACAACCGGGAGCAAATTACTTACGGGACTTAGTTGACATTCAT
AAAAAGTCTCTAATGAATTATGAGTGCAATACATCCTGTTTAGCGGAAAGACGGATATTC
CTTGCTCATTATCAGACAATCACTTATTCACAAACCCCGTGTGGGGCTAATAGTTTTGAT
TTCCCATCTCCTGGAAAATCCTTTTCGCTCCGCTTAGCCTTACCCCCCGCTAGGGGTATT
TTAGTGATAGGTTCTAGAGGAACTGGACGATCCTATTTGGTCAAATACCTAGCGACAAAC
TCTTATGTTCCTTTCATTACGGTATCTACGGACAGGTTCCGCAAGCCTGTAGATGATTTT
TATGATGTTAACGATGAAGAGTACGAGGTTCATTTTAAGACTTATATTAATACGGATGCT
AATAGTTCTTTTGAGTATGGTCCTCCTCCTTCTCGGCCTCTTGGTTTTGGTGAGGAGGCG
GAGATTGAGCTTGTGCCTATTGTTAAGGGCCTTGTGGCTAGCATTCTTAACATTCTTCGT
AGTCTTGGTCATGTGGGAAATGGTATTGGTGATAGTTTTATTGAGGATTTTGATCTTGGG
GCTCGTTGGTTTGATCTTGGGGCTCGTTATGATCTGAATCGTGATGAGGGTGAGATTGAT
GAGAGTCAGATTGATGATAGGGAGATTGATGATAGGGAGATTGATAGGCATATGACTAAT
AGGCTGGAAGGGTTAACTGGGTGGGATTTGATAGCTACGAAGCTGTTGCAGGGACTAGAC
CACCAATCTTATATCAACCTTCAATTCGAATTAGCAAAAGCAATGTCTCCTTGCATAATA
TGGATGCCAAACATTCATAATCTGCGTTGGTGGGAGTCGGATTGCTTATCCCTCGGTCTA
TTAGTGAACCATCTCTCCGGGGGTTGTGAAAGATGTTCCACTAAAAATCTTCTTGTTATT
GCTTCGACTCATATTCCCCAAAAGGTGGATCCCACTCTAATAGGTCTGAATAAATTAAAT
ACGTGCATTAAGATACGAAGGCTTCCTATTCCACACCAACGAAAGCACTTTCTCACTCTT
TCATATACTAGGGGATTTCGCTTGGAAAAGAAAATGTTTCATACTAATAGATTGGGGTAC
ATAACCATGGGTTCCAGTGCACGAGATCTTGCAGCACTTACCAACGAGGCCCTATCGATT
AGTATTACACAGAAGAAATCAATTATAGACACTAATACAATTCTATCTGCTGTTCATAGA
CAAACTTGGGATTTTCAATCCCAGGTAAGGTGGTCTCAGGATCGGAGGATCTTTTTGTAT
CAGATAGGAAGGGCTGTAGCACAAAATGTACTTCTAAGTAATTGCCTCATAGATCCTATA
TTTCTCTATATCACGCAGAACTTACGGAAGGAAGGGCATTCTTATTTGTACAAATGGTAC
TTCGAACTTGGAACGAGCATGAAGAAATTAACGATACTTCTTTATCTTTTGAGTTGTTCT
GCCGGATCGGTCGCTCAAACTCTTTGGTCTCTACCCGGACCCGACACTGGGATCACTTCT
TATAGACCCGCTGAGGATGATTCTGAGCTAGTTCATGGCCTATTAGAAGTAGAAGGCGCT
CTGGTGGGAGACTCACGGACAGAAAAGGATTGCAGTCAGTTTGATAATGATCGAGTGACT
TTGCTTCTTCGGCCCGAACCAAGGAATCCCTTAGATATGATGCAAAATGGATATTTTTCT
ATCCTTGATGCGGGATTTCTCTATCAAGGATCCGAAGTGGGGTTGGAAGACTGGGAAGGA
GTCCTCGACCCGGAACAGGAGTTCGTCACTAACATAGTTTGGGCTCCTACAATATGGAGC
CCTTTGGACTTTCTATTGGATTGTATCGACATTCCCAATGAATTGGGATTTCCCTTCTAT
TCGGAGTTCTTGCAGACACGAGATATATCTTACAAAGAACAAAGCCTTTTTCGACTAAGC
CGATTCATTTGGAACCCTGGAGATCCACTCTTTGGGCTATTCAGAGATGAGTC-------
-----------------------------------------------------CCCTGTC
TCTGTGTTTTTCCATCGAGAATTATTTGCAGATGAGGCAGAGAGCCTTTTGCCTTCCGAA
AAAAATCCTTCTAGAGCTGGGAGGAAAGGCTGGTTTATCGACAATAAGGCGCAAGAAAAG
CATCCTTCGAATTCTTGCTGAATTGGCATATTTATCGACAATAAGGCGCAAGAAAAGCAC
TTCGAATTCTTGCTGAATTGGCATAGATATTTTAGAACCCATAGTTCATTATCTAATGGA
TCTTTCCGTTCTAATACTCTATTTGAGAGTTATCAGTATTTATCAAATCTGTTCCTATCT
AACGAAACGCTATTGGATCAAATGAGCAATACATTGCTGAGAAAAAGATGGCTTTTCCAG
GATGAAATTTGGATTCATGGAACAGGAGAAAGATTTCCCATTCCTTAG
>DY_SCYX
TTGAGAGAGATCAAGAATTCTCACTATTTATTAGATTCATGGACCCAATTCAATTCAGTA
GGATCTTTCATTCACATTTTTTTCCACCAAGAACGTTTTATAAAACTTTTTGACCCCCGA
ATTTGGAGTATTCTACTTTCACGCAATTCACAGGGTTCAACAAGCAATCGATATTTCCGG
ATCAGGGGTGTAATACTCTTTGTAGTAGTGGTCCTTATCTATCGTATTAACAATCGAAAT
ATGGTCGAAAGCAAAAATCTCTATTTGATAGGGCTTTTTCCTATACCTATGAATTCCATT
GGGCCCAGAAACGATACATTGGAAGAATCCGTTGGGTCTTCCAATATCAATAGGTTGATT
GTTTCGCTCCTCTCTCTTCCAAAAGGAAAAAAGATCTCTGAGAATTGTTTCCTGAATCCG
AAAGAGAGTACTCGGGTTCTCCCAATAACTAAAAAGTGTAGCATGCCTGAATCTAACTGG
GGTTCGCGGTGGTGGAGGAACTGGATCGGAACAAAGAGGGATTCTAGCCAATTGAAAGGA
TCTTCTGATCAATCCAGAGATCCTTTGGATTCCATTAGTAATGAGGATTCGGAATATCAC
CCATTGATCAATCAAAGAGAGATTCAACAACTAAAAGAAAGATCGATTCTTTGGGATCCT
TCCTTTCTTCAAACGGAACGAACAGAGATAGAATCAGACCGATTCCCGAAATGCCTTTCT
GGATATTCCTCAATGTCCCGGCTATTCACGGAACGTGAGAAGCAGATGATTAATCATCTG
CTTCCGGAAGAAATCGAAGAATTTCTTGGGAATCCTACAAGATCCGTTCGTTCTTTTTTC
TCTGACAGATGGTCAGAACTTCATCTGGGTTCGAATCCTACTGAGAGGTCCACTAGAGAT
CATAAATTGTTGAAGAAACAACAAGATCTTTCTTTTGTCCCTTCCAGGCGATCGGAAAAT
CAAGAAATGGTTAATATATTCAAGATAATTACATATTTACAAAATACCGTCTCAATTCAT
CCTATTTCATCAGATCCGGGATGTGATATGGTTCCGAAGGATGAACCGGATATGGACAGT
TTCAATAAGATTTCATTCTTGAACAAAAATCCATTTTTGGATTTCTTTCATCTATTCCAT
GACCGGAACAGGGGAGGATACACGTTACACCACGATTTTGAATCAGAAGAGAGATTTACA
GAAATGGCAGATTTATTTACTCTATCAATAACCGAGCCGGATCTGGTGTATCATAGGGGA
TTTGCCTTTTCTATTGATTCCTACGGATTGGATCAAAAACAATTCTTGAATGGGGTATTC
AACTCCAGGGATGAATCGAAAAAGAAATCTTTATTGGTTCTACCTCCTATTTTTTATGAA
GAGAATGAATCTTTTTATCAAAAGATCAGAAAAAAATGGGTCAGGATCTCCTGCGGGAAT
GATTTGGAAGATCCAAAACCAAAAAGAGTGGTATTTGCTAGCAACAACATAATGGAGGCA
GTCACTCAATATAGATTGATCCGAAATCTGATTCAAATCCAATATAGCACCTATGGGTAC
ATAAGAAATGTATTGAATCGATTCTTTTTAATGAATAGATCCGATCGCAACTTCGAATAT
GGAATTCAAGGGGATCAAATAGGAAAGGATACTCTGAATCATAGAACTATAATGAAATAT
ACGATCAACCAACATTTATCGAATTTGAAAAAGAGTCAGAAGAGATGGTCCGATCCTCTT
ATTTTGATTTCTCGAACCGAGAGATCCATGAATCGGGATCCTGATGCATATAGATACAAA
TGGTCCAATGGGAGCAAGAATTTCCAGGAACATTTCGTTTCTGAGCAGAAGA--------
------------------------------------------------------------
-------------------------------------GTCGATTTCAAGTAGTGTTCGAT
CGATTACGTATTAATTTTAATCAATATCCGATTGATTGGTCTGAAGTTATCGACAAAAAA
GATTTGTCTAAGTCACTTCGTTTCTTTTTGTCCAAGTCACTTCTTTTTTTGTCCAAGTTG
CTTTTCTTTTTGTCTAAGTCACTTCTTTTTTTGTCCAAGTTGCTTTTCTTTTTGTCTAAC
TTACCTCCTTTTTTCTTTGTGAGTTTCAGGAATATCCCCATTCATAGGTCCGAGATCTAC
ATCTATGAATTGAAAGATCAACTCTGCAATCAGTTGTTAGAATCAATAGGTCTTCAAATC
GTTTTGTTATTGGATTTATTGGACGATCATGATACTTCCCAAAAATCGAAATTATTGATC
AATGGAGGAACAACCTCGCCATTTTTGTTCAATAAGATACCAAAGCGGATGATTGACTCA
TTCCATACTAGAAAGAATCGCAGGAAATCCTTTGATAACACGGATTCCTATTCCTCAATG
ATATTCCACGATCAAGACAATTGGCTAAATCCCGTGAAACCATTTCATAGAAGTTCATTG
ATATCTTCTTTTTATAAAGCAAATCGACTTCGATTCTTGAATAATCCACATCACTTCTGC
TTCTATTGTAACAAAAGATTCCCTTTTTATGTGGAAAAGGCCCGTCTCAATAATTCTGAT
TTTACGTATGGACAATTCCTCAATACCTTGTTCATTCGCAACAAAATATTTTCTTTGTGC
GTCGGTAAAAAAAAACATGCTTTTTGGGGGAGAGGTACTATTTCACCAATCGAGTCACAG
GTATCTAAGATATTCATACCTAATGATTTTCCACAAAGTGGTGACGAGACATATAACTTA
TACAAATCTTTCCATTTTCCAAGTCGACCCGATCGATTCGTTCGTAGAGCTATTTACTCG
ATCGCAGACATTTCTGGAACACCTCTAACAGAGGGACAAATGGTCAATTTTGAAAGAACT
TATTGTCAACCTCTTTCAGATATGAATCTATCTGATTCAGAAGGGAAGAACTTGCATCAG
TATCTCAATTTCAATTCAAACATGGGTTTGATTCACACTGAGAAATATTTACCATCCGAA
AAGAGGAAAAAACGGAGTCTTTGGCTAAAGAAATGCGTTGGGAAAGGGCGGATGTATAGA
ACCTTTCAACGAGATAGTGCTTTTTCAACTCTCTCCAAATGGAATCTATTCCAAACATAT
ATGCCATGGTTCCTTACTTCGACAGGGTACAAATATCTAAATTTGATATTGTTAGATATT
CGTTCAGACCTATTGCCGATACTAAGTAGCAGTCAAAAATTTGTATCCATTTTTCGTAAT
ATTATGCATGGATTAGGTGAATCATGGCCAATTCTTCGGAGAAACTGTGGTTTTCGTCTT
CAACAGAAGCTGATAAGTGAGATTTCGAGTAAGTGTTTACATAAGCTTCTTCTGTCCCAA
GAAATGATTCATCGAAATAATGAGTCACCATTGATATCGACACATCTGAGATCGCCAAAT
GTTCGGGAGTTCCTCTATTCAATCCTTTTCCTTCTTCTTGTTGCTGGATATCTCGTTCCT
ACACATCTTCTCTTTGCTTCCCGGGCCTCTAGTGGGTTACAGACAGAGTTCGAAAAGGTC
AAATCTTTGATGATTCCATCATCTATGATTGAGTTGCAAAAACTTCTGAAGAGGGATCCT
CCATCTGAACCAGATGATGATGATCTTACATCTGAACCAAATGATGATGATCTTGATTTT
ACACCTGAACCAAATAATCTTATGCTTAGAGACGAATTTATAGATGAACAATTGAGAAAG
ATTCGCATTTTTTTAAAGAATCCCCTTCTTGACGTTCCTGTGGAACAATTCGAAGCTTTT
CCAGACACAATACTGTATTTTATGCTATCTATACCTAATTTGTATATCGATCTCGTCGAT
AGCGATATCATCGATCTCATAAGTAAGATACCAAATCCCATCGATCGAATCGCTTTTTCG
AGAAATACGAGCCATCTAAGTCATACAAGTAAAGAGATCTATTCATTGATAAGAAAAGTG
AAGATAAGAAAAGTGAAAGAGGATGGGGTTGTGGACGGGGATGGGGTTGTGGACGGGGAT
GGGGTTGT---------------------------------------GGACAGGGATGGG
GTTGTGAACAAGGCTGGGGGTGTGGACAGGGATG------GGGTTATGAACGGGGGTTGG
GCTGATGATCAAG---TAGAATCCTGGGTCGCAAGAAGTGAGTGGATTGATGATGAAGAA
AGAGAATTCTTGGTTCAGTTCTGCACCTTAACGACAGACAAAAGGATTGAGATT------
---------GAAAGAGAATTCTTGGTTCAGTTCTGCACCTTAACGACAGACAAAAGGATT
GAGATTGATCAAATTCTATGGAGTCTGACTCATAGTGATCATTTCTCAAAGAATGACTCT
GGTTATCAAACGATTGAACAACCGGGAGCAAATTACTTACGGGACTTAGTTGACATTCAT
AAAAAGTCTCTAATGAATTATGAGTGCAATACATCCTGTTTAGCGGAAAGACGGATATTC
CTTGCTCATTATCAGACAATCACTTATTCACAAACCCCGTGTGGGGCTAATAGTTTTGAT
TTCCCATCTCCTGGAAAATCCTTTTCGCTCCGCTTAGCCTTACCCCCCGCTAGGGGTATT
TTAGTGATAGGTTCTAGAGGAACTGGACGATCCTATTTGGTCAAATACCTAGCGACAAAC
TCTTATGTTCCTTTCATTACGGTATCTACGGACAGGTTCCGCAAGCCTGTAGATGATTTT
TATGATGTTAACGATGAAGAGTACGAGGTTCATTTTAAGACTTATATTAATACGGATGCT
AATAGTTCTTTTGAGTATGGTCCTCCTCCTTCTCGGCCTCTTGGTTTTGGTGAGGAGGCG
GAGATTGAGCTTGTGCCTATTGTTAAGGGCCTTGTGGCTAGCATTCTTAACATTCTTCGT
AGTCTTGGTCATGTGGGAAATGGTATTGGTGATAGTTTTATTGAGGATTTTGATCTTGGG
GCTCGTTGGTTTGATCTTGGGGCTCGTTATGATCTGAATCGTGATGAGGGTGAGATTGAT
GAGAGTCAGATTGATGATAGGGAGATTGATGATAGGGAGATTGATAGGCATATGACTAAT
AGGCTGGAAGGGTTAACTGGGTGGGATTTGATAGCTACGAAGCTGTTGCAGGGACTAGAC
CACCAATCTTATATCAACCTTCAATTCGAATTAGCAAAAGCAATGTCTCCTTGCATAATA
TGGATGCCAAACATTCATAATCTGCGTTGGTGGGAGTCGGATTGCTTATCCCTCGGTCTA
TTAGTGAACCATCTCTCCGGGGGTTGTGAAAGATGTTCCACTAAAAATCTTCTTGTTATT
GCTTCGACTCATATTCCCCAAAAGGTGGATCCCACTCTAATAGGTCTGAATAAATTAAAT
ACGTGCATTAAGATACGAAGGCTTCCTATTCCACACCAACGAAAGCACTTTCTCACTCTT
TCATATACTAGGGGATTTCGCTTGGAAAAGAAAATGTTTCATACTAATAGATTGGGGTAC
ATAACCATGGGTTCCAGTGCACGAGATCTTGCAGCACTTACCAACGAGGCCCTATCGATT
AGTATTACACAGAAGAAATCAATTATAGACACTAATACAATTCTATCTGCTGTTCATAGA
CAAACTTGGGATTTTCAATCCCAGGTAAGGTGGTCTCAGGATCGGAGGATCTTTTTGTAT
CAGATAGGAAGGGCTGTAGCACAAAATGTACTTCTAAGTAATTGCCTCATAGATCCTATA
TTTCTCTATATCACGCAGAACTTACGGAAGGAAGGGCATTCTTATTTGTACAAATGGTAC
TTCGAACTTGGAACGAGCATGAAGAAATTAACGATACTTCTTTATCTTTTGAGTTGTTCT
GCCGGATCGGTCGCTCAAACTCTTTGGTCTCTACCCGGACCCGACACTGGGATCACTTCT
TATAGACCCGCTGAGGATGATTCTGAGCTAGTTCATGGCCTATTAGAAGTAGAAGGCGCT
CTGGTGGGAGACTCACGGACAGAAAAGGATTGCAGTCAGTTTGATAATGATCGAGTGACT
TTGCTTCTTCGGCCCGAACCAAGGAATCCCTTAGATATGATGCAAAATGGATATTTTTCT
ATCCTTGATGCGGGATTTCTCTATCAAGGATCCGAAGTGGGGTTGGAAGACTGGGAAGGA
GTCCTCGACCCGGAACAGGAGTTCGTCACTAACATAGTTTGGGCTCCTACAATATGGAGC
CCTTTGGACTTTCTATTGGATTGTATCGACATTCCCAATGAATTGGGATTTCCCTTCTAT
TCGGAGTTCTTGCAGACACGAGATATATCTTACAAAGAACAAAGCCTTTTTCGACTAAGC
CGATTCATTTGGAACCCTGGAGATCCACTCTTTGGGCTATTCAGAGATGAGTC-------
-----------------------------------------------------CCCTGTC
TCTGTGTTTTTCCATCGAGAATTATTTGCAGATGAGGCAGAGAGCCTTTTGCCTTCCGAA
AAAAATCCTTCTAGAGCTGGGAGGAAAGGCTGGTTTATCGACAATAAGGCGCAAGAAA-A
--TCCTTCTAGAGCTGGGAGGAAAGGCTGGTTTATCGACAATAAGGCGCAAGAAAAGCAC
TTCGAATTCTTGCTGAATTGGCATAGATATTTTAGAACCCATAGTTCATTATCTAATGGA
TCTTTCCGTTCTAATACTCTATTTGAGAGTTATCAGTATTTATCAAATCTGTTCCTATCT
AACGAAACGCTATTGGATCAAATGAGCAATACATTGCTGAGAAAAAGATGGCTTTTCCAG
GATGAAATTTGGATTCATGGAACAGGAGAAAGATTTCCCATTCCTTAG
